# Supplementary material for: Forensic Evaluation of the Ion AmpliSeq MH-74 Microhaplotype Panel in the Portuguese Population
Source: Genes (Basel). 2026 May 30;17(6):628. doi: 10.3390/genes17060628 (PMC13300383; doi:10.3390/genes17060628)
Supplement: Supplementary file 1 [file genes-17-00628-s001.zip]

Archive with 3 entries (3 files):
- Supplementary_Data_S1-S5+S8.xlsx
- Supplementary_Data_S6_3D_PCA.html
- Supplementary_Data_S7_simulations_overlay.png
