# Supplementary material for: Forensic Evaluation of the Ion AmpliSeq MH-74 Microhaplotype Panel in the Portuguese Population
Source: Genes (Basel). 2026 May 30;17(6):628. doi: 10.3390/genes17060628 (PMC13300383; doi:10.3390/genes17060628)
Supplement: Supplementary file 1 [file genes-17-00628-s001.zip › Supplementary_Data_S1-S5+S8.xlsx]

## Sheet: S1_Reference_populations
Abbrev	Population_description	Geographical_region
ACB	AfroCaribbeans, Barbados	Africa, Sub-Sahara
AFR	African (super-pop)	Africa, Sub-Sahara
ASW	African Americans, SW USA	Africa, Sub-Sahara
BEB	Bengali, Bangladesh	South Central Asia
CDX	Chinese Dai in Xishuangbanna, China	East Asia
CEU	Utah Residents (CEPH), N&W Europe ancestry	Southwest Asia, Europe
CHB	Han Chinese in Bejing, China	East Asia
CHS	Chinese, San Francisco, USA	East Asia
CLM	Colombians from Medellin	Admixed
EAS	East Asia (super-pop)	East Asia
ESN	Esan, Nigeria	Africa, Sub-Sahara
EUR	European (super-pop)	Southwest Asia, Europe
FIN	Finns	Southwest Asia, Europe
GBR	British from England and Scotland	Southwest Asia, Europe
GIH	Gujarati (India), Houston, Texas	South Central Asia
GWD	Gambians, Western Division,The Gambia	Africa, Sub-Sahara
IBS	Iberians	Southwest Asia, Europe
ITU	Telugu (India), collected in United Kingdom	South Central Asia
JPT	Japanese, Tokyo, Japan	East Asia
KHV	Kinh (Vietnamese), Ho Chi Minh City, Vietnam	East Asia
LWK	Luhya, Webuye, Kenya	Africa, Sub-Sahara
MSL	Mende, Sierra Leone	Africa, Sub-Sahara
MXL	Mexican Americans, LosAngeles	Admixed
PEL	Peruvians, Lima, Peru	Americas
PJL	Punjabi, Lahore, Pakistan	South Central Asia
PUR	PuertoRicans	Admixed
SA000001B	Chinese, Taiwan	East Asia
SA000002C	Ami, Taiwan	East Asia
SA000003D	Hakka	East Asia
SA000005F	Biaka	Africa, Sub-Sahara
SA000006G	Mbuti Pygmies (DR Congo)	Africa, Sub-Sahara
SA000007H	Danes	Southwest Asia, Europe
SA000009J	Chinese, San Francisco, USA	East Asia
SA000010B	Japanese	East Asia
SA000011C	Yakut	East Asia
SA000012D	Nasioi, Bougainville, Solomon Islands	Pacific
SA000013E	Maya, Yucatan, Mexico	Americas
SA000014F	Rondonian Surui, Amazon region, Brazil	Americas
SA000015G	Ethiopian Jews	Africa, Sub-Sahara
SA000016H	Yemenite Jews	Southwest Asia, Europe
SA000017I	Adygei	Southwest Asia, Europe
SA000018J	Finns	Southwest Asia, Europe
SA000019K	Russians, Vologda	Southwest Asia, Europe
SA000020C	European Americans	Southwest Asia, Europe
SA000021D	Atayal, Taiwan	East Asia
SA000022E	Cambodians	East Asia
SA000023F	Plains AmerIndians	Americas
SA000025H	Southwest AmerIndians	Americas
SA000026I	Pima, northern Mexico	Americas
SA000027J	Ticuna, Amazon region, Brazil	Americas
SA000028K	Karitiana, Amazon region, Brazil	Americas
SA000036J	Yoruba, Benin City, Nigeria	Africa, Sub-Sahara
SA000040E	Kachari, Assam state, India	South Central Asia
SA000047L	Druze, Israel	Southwest Asia, Europe
SA000055K	Guihiba speakers, Colombia	Americas
SA000057M	Irish	Southwest Asia, Europe
SA000063J	Micronesians	Pacific
SA000069P	Quechua, Peru	Americas
SA000072J	Samoans	Pacific
SA000077O	Thoti, India	South Central Asia
SA000084M	Papuans, New Guinea	Pacific
SA000096P	Roman Jews, Italy	Southwest Asia, Europe
SA000097Q	Malaysians	East Asia
SA000098R	Samaritans, Israel	Southwest Asia, Europe
SA000099S	Ibo, Nigeria	Africa, Sub-Sahara
SA000100B	Hausa, Nigeria	Africa, Sub-Sahara
SA000101C	African Americans	Africa, Sub-Sahara
SA000487T	Chagga, Tanzania	Africa, Sub-Sahara
SA000488U	Khanty	East Asia
SA000489V	Komi Zyriane	Southwest Asia, Europe
SA000490N	Ashkenazi Jews	Southwest Asia, Europe
SA000491O	Chuvash	Southwest Asia, Europe
SA000854R	Masai, Tanzania	Africa, Sub-Sahara
SA000936S	Koreans	East Asia
SA001530J	Russians, Archangelsk	Southwest Asia, Europe
SA001773S	Sandawe, Tanzana	Africa, Sub-Sahara
SA001853R	Laotians	East Asia
SA001854S	Keralites, India; collected in Connecticut USA	South Central Asia
SA002023H	Hungarians	Southwest Asia, Europe
SA002586V	Zaramo, Tanzania	Africa, Sub-Sahara
SA002765U	Kuwaiti	Southwest Asia, Europe
SA002768X	Sardinians	Southwest Asia, Europe
SA002770Q	Lisongo	Africa, Sub-Sahara
SA004309Q	Iranians	South Central Asia
SAS	South Central Asia (super-pop)	South Central Asia
STU	Tamil (Sri Lanka), collected in United Kingdom	South Central Asia
TSI	Toscani, Italy	Southwest Asia, Europe
YRI	Yoruba, Ibadan, Nigeria	Africa, Sub-Sahara

## Sheet: S2_Allele_frequencies
Allele	mh01KK-172	mh02KK-215	mh02KK-201	mh02KK-134	mh02KK-136	mh03KK-006	mh03KK-150	mh03KK-020	mh04KK-010	mh04KK-030	mh04KK-013	mh01KK-001	mh04KK-017	mh05KK-062	mh05KK-122	mh05KK-123	mh05KK-124	mh06KK-030	mh06KK-031	mh06KK-008	mh08KK-032	mh09KK-161	mh01KK-106	mh09KK-033	mh09KK-020	mh09KK-152	mh09KK-153	mh09KK-157	mh10KK-169	mh10KK-170	mh11KK-180	mh11KK-036	mh11KK-187	mh01KK-205	mh11KK-040	mh12KK-202	mh12KK-046	mh13KK-213	mh13KK-217	mh13KK-047	mh13KK-218	mh13KK-225	mh13KK-223	mh14KK-048	mh01KK-211	mh15KK-067	mh15KK-095	mh15KK-104	mh16KK-049
AA						0.73207			0.29958					0.53376																		0.26371
AAA																																																	0.09494
AACA							0.21730																																0.02321
AACC																															0.00211
AACG																																							0.05274
AACT																																				0.05696
AAG																																										0.01055
AAGAT											0.10970
AAGC
AAGT
AATA							0.18987																																0.00633
AATC																															0.09283					0.36076
AATG																																							0.10549
AATT																																							0.00211
AC														0.04430	0.06329	0.78692																			0.31013									0.12658
ACA													0.09916																																				0.53797
ACAC
ACC
ACCC																									0.05485						0.05274
ACCG																													0.16245		0.18143
ACCT																												0.15190
ACG	0.24684																							0.18987																		0.34599							0.26371
ACGC
ACGT
ACT																																													0.03797
ACTA																													0.00211
ACTC																									0.13080						0.22574
ACTG																													0.25527		0.22152
ACTT																									0.61392			0.03797
AG						0.21519			0.20042										0.88186													0.46203
AGAA
AGAG
AGCA																										0.21730													0.27848
AGCC
AGCG																																							0.34599
AGCT
AGGC
AGGT
AGTG																																							0.18143
AGTT																																				0.12236
AT		0.46203																																										0.15612
ATA	0.02743
ATAA
ATAG
ATC																																													0.23840
ATCA																										0.00211
ATCG																										0.00211			0.02110
ATG	0.20042
ATGA
ATGC
ATT																																													0.62658
ATTA																										0.09705
ATTC																									0.00422
ATTG																										0.02321			0.01266
CA												0.34810			0.76793		0.20042															0.01055															0.98523
CAA																											0.23418
CAAA
CAAG																							0.02321
CAC																											0.06329
CACC
CACG
CACT
CAG																																						0.00211										0.20042
CAGA																							0.35865
CAGAT											0.17089
CAGG																							0.33122
CAGT
CAT																		0.45148
CATC																																				0.01688
CATG
CATT																																				0.44304
CC		0.40084						0.69620							0.16878																				0.13291					0.45781
CCA				0.01055																																		0.22996											0.10338
CCAA
CCAG																																		0.10127
CCC
CCCA																																	0.10338
CCCC																																									0.00633
CCCG																																	0.19198
CCCT																																									0.06329		0.19831
CCG				0.25527																																		0.44726
CCGA
CCGG										0.00422																							0.00211
CCT
CCTA
CCTC																																									0.00211
CCTG
CCTT																																									0.00422
CG												0.20042					0.28481				0.32278	0.02743										0.26160			0.55696
CGA																											0.03376
CGAAT											0.23840
CGAG																							0.00211
CGCC
CGCG
CGCT																																											0.36920
CGGAC											0.07173
CGGAT											0.29958
CGGGT											0.10970
CGTA
CGTC																																											0.06118
CGTG
CGTT																																											0.23418
CT		0.13713						0.20253														0.49367																		0.45781
CTA				0.08228
CTAA
CTAG
CTCC																																									0.04852
CTCT																																									0.06962
CTG	0.52532			0.20464
CTGA
CTGG										0.01055
CTTA
CTTC																																									0.13291
CTTG
CTTT																																									0.04008
GA			0.28903						0.41772																												0.12236
GAA																														0.13080												0.20042
GAAC
GAAT
GAC
GACA
GACC							0.26371
GACG
GAG																														0.44937												0.21941
GATA
GC																0.14979			0.11814																									0.39451		0.03797
GCA													0.54430
GCC
GCCC																												0.17300			0.00422
GCCG																													0.05485		0.21308		0.00211
GCCT																												0.40295
GCG													0.23418											0.45359																		0.22363
GCGA																				0.00422
GCGC
GCGG																				0.00844													0.59916
GCGT
GCT																								0.13924
GCTC																									0.19620						0.00422
GCTG																													0.47046		0.00211
GCTT																												0.00211
GG			0.38186						0.08228																												0.05907
GGA																														0.36287
GGAA
GGAG
GGAT
GGCA																																							0.00211
GGCC							0.32911
GGCG
GGG																														0.00844
GGGA																				0.00422
GGTG																																							0.00211
GT																0.06329																												0.32278		0.48312
GTA					0.20886								0.12236
GTAA
GTAC
GTAG
GTAT
GTC					0.28692																																								0.09705
GTCC																												0.23207
GTCG																										0.65823			0.00844
GTG																								0.21730
GTGG																																	0.10127
GTT
GTTA																													0.00211
GTTG																													0.01055
GTTT
TA			0.32911			0.05274						0.04008		0.42194			0.24262				0.52954																0.50211										0.00844
TAA																											0.52954																					0.17932
TAAA
TAC																											0.12869
TAG																																						0.08650										0.50211
TAGG																							0.28481
TAT																		0.41350
TC																																								0.06751						0.10970
TCA					0.11603																																	0.15612
TCAA																				0.28270
TCAC										0.25949
TCAG										0.25738										0.00422														0.37131
TCAT
TCC					0.17300													0.12658
TCCC																																									0.05063
TCCT																																									0.00844		0.03586
TCG				0.24051																																		0.07806										0.11814
TCGA																				0.06118
TCGC										0.02954
TCGG										0.37342										0.06540
TCT																		0.00844
TCTA
TCTG
TCTT																																									0.03586
TG												0.41139					0.27215				0.14768	0.00422										0.00211					0.31646										0.00633
TGA																											0.00633			0.04852
TGAA																				0.26371
TGC																											0.00422
TGCT																																											0.10127
TGGA																				0.04008
TGGG																				0.26582
TT								0.10127														0.47468																		0.01688						0.36920
TTA				0.04008	0.00422
TTAA																																		0.19198
TTAC										0.00211
TTAG										0.01477																								0.10549
TTC					0.21097
TTCC																																									0.06962
TTCT																																									0.11181
TTG				0.16667
TTGA
TTGC
TTGG										0.04852																								0.22996
TTT
TTTA
TTTC																																									0.11814
TTTT																																									0.23840
[truncated: 25 more columns]

## Sheet: S3_HWE
Locus	Number_of_Genotypes	Observed_Heterozygosity	Expected_Heterozygosity	P_value	P_value_Bonferroni
mh01KK-001	237	0.68776	0.66922	0.48493	1
mh01KK-002	237	0.67089	0.7073	0.08661	1
mh01KK-106	237	0.65823	0.68144	0.719	1
mh01KK-117	237	0.82278	0.81118	0.1571	1
mh01KK-172	237	0.61181	0.62351	0.50244	1
mh01KK-205	237	0.70042	0.7526	0.10678	1
mh01KK-211	237	0.54008	0.54084	0.25369	1
mh02KK-003	237	0.30802	0.30183	0.39718	1
mh02KK-105	237	0.49367	0.50395	0.48212	1
mh02KK-134	237	0.81857	0.80054	0.56216	1
mh02KK-136	237	0.75949	0.7878	0.01777	1
mh02KK-201	237	0.64979	0.66373	0.63532	1
mh02KK-215	237	0.57384	0.60834	0.16833	1
mh03KK-006	237	0.4135	0.41587	0.85799	1
mh03KK-020	237	0.46414	0.46501	0.3076	1
mh03KK-150	237	0.75527	0.74043	0.36748	1
mh04KK-010	237	0.64557	0.69028	0.38034	1
mh04KK-013	237	0.78903	0.79668	0.01082	0.80068
mh04KK-017	237	0.63713	0.62541	0.4958	1
mh04KK-030	237	0.76371	0.72493	0.29127	1
mh05KK-062	237	0.52321	0.53624	0.63366	1
mh05KK-122	237	0.36709	0.37859	0.30203	1
mh05KK-123	237	0.37131	0.35506	0.28442	1
mh05KK-124	237	0.77637	0.74736	0.8414	1
mh06KK-008	237	0.77637	0.77175	0.0895	1
mh06KK-030	237	0.61603	0.61038	0.93435	1
mh06KK-031	237	0.23629	0.20881	0.05293	1
mh08KK-032	237	0.60338	0.59485	0.9912	1
mh09KK-020	237	0.59494	0.56566	0.04372	1
mh09KK-033	237	0.67511	0.69306	0.49542	1
mh09KK-152	237	0.55696	0.51063	0.31409	1
mh09KK-153	237	0.62025	0.64435	0.96181	1
mh09KK-157	237	0.72152	0.73087	0.9046	1
mh09KK-161	237	0.49367	0.53132	0.23376	1
mh10KK-169	237	0.71308	0.68475	0.70813	1
mh10KK-170	237	0.64135	0.64823	0.0723	1
mh11KK-036	237	0.57806	0.64981	0.01376	1
mh11KK-040	237	0.61603	0.57717	0.52539	1
mh11KK-180	237	0.83122	0.81192	0.0066	0.4884
mh11KK-187	237	0.5865	0.58444	0.76502	1
mh12KK-046	237	0.64557	0.63061	0.34755	1
mh12KK-202	237	0.63713	0.65645	0.25337	1
mh13KK-047	237	0.5443	0.5772	0.15041	1
mh13KK-213	237	0.68776	0.71063	0.04255	1
mh13KK-217	237	0.75105	0.75692	0.07587	1
mh13KK-218	237	0.86498	0.87925	0.74926	1
mh13KK-223	237	0.76793	0.75584	0.47534	1
mh13KK-225	237	0.72574	0.74343	0.43108	1
mh14KK-048	237	0.73418	0.70125	0.09403	1
mh15KK-067	237	0.61181	0.61811	0.46258	1
mh15KK-095	237	0.02532	0.02927	0.04324	1
mh15KK-104	237	0.67511	0.663	0.93888	1
mh16KK-049	237	0.62025	0.62265	0.76998	1
mh16KK-053	237	0.02532	0.02512	1	1
mh16KK-061	237	0.68776	0.69477	0.61004	1
mh16KK-302	237	0.4557	0.49515	0.39495	1
mh17KK-014	237	0.51055	0.4924	0.38748	1
mh17KK-052	237	0.63713	0.65141	0.42526	1
mh17KK-054	237	0.65401	0.62293	0.26032	1
mh17KK-105	237	0.44726	0.45417	0.03888	1
mh17KK-272	237	0.72152	0.71551	0.0063	0.4662
mh18KK-285	237	0.60759	0.66691	0.02751	1
mh18KK-293	237	0.52743	0.52744	0.65417	1
mh19KK-299	237	0.76371	0.75865	0.32829	1
mh19KK-301	237	0.41772	0.41933	0.24818	1
mh20KK-035	237	0.27426	0.27799	0.76231	1
mh20KK-058	237	0.64135	0.6247	0.04848	1
mh20KK-307	237	0.79325	0.76121	0.53182	1
mh21KK-315	237	0.74262	0.72958	0.88572	1
mh21KK-316	237	0.67089	0.70866	0.00112	0.08288
mh21KK-320	237	0.83966	0.81962	0.00649	0.48026
mh21KK-324	237	0.81013	0.83584	0.01072	0.79328
mh22KK-061	237	0.78481	0.77319	0.52187	1
mh22KK-069	237	0.40084	0.39957	0.84584	1

## Sheet: S4_LD
Locus1	Locus2	P_value	P_value_Bonferroni
mh03KK-150	mh03KK-020	0	0
mh02KK-105	mh04KK-030	0	0
mh05KK-122	mh05KK-123	0	0
mh05KK-122	mh05KK-124	0	0
mh05KK-123	mh05KK-124	0	0
mh05KK-062	mh09KK-153	0	0
mh01KK-002	mh15KK-095	0	0
mh09KK-161	mh15KK-095	0	0
mh09KK-020	mh15KK-095	0	0
mh17KK-052	mh17KK-105	0	0
mh01KK-205	mh20KK-307	0	0
mh21KK-315	mh21KK-316	0	0
mh01KK-205	mh21KK-324	0	0
mh01KK-211	mh04KK-010	0.0001	0.2701
mh02KK-134	mh11KK-187	0.0001	0.2701
mh05KK-122	mh13KK-223	0.0001	0.2701
mh13KK-213	mh13KK-223	0.0001	0.2701
mh01KK-172	mh15KK-067	0.0001	0.2701
mh01KK-172	mh15KK-095	0.0001	0.2701
mh02KK-215	mh21KK-315	0.0001	0.2701
mh03KK-020	mh09KK-161	0.0002	0.5402
mh09KK-161	mh09KK-033	0.0002	0.5402
mh01KK-117	mh11KK-180	0.0002	0.5402
mh09KK-161	mh11KK-180	0.0002	0.5402
mh04KK-030	mh21KK-316	0.0002	0.5402
mh11KK-180	mh21KK-324	0.0002	0.5402
mh02KK-105	mh02KK-201	0.0003	0.8103
mh01KK-172	mh08KK-032	0.0003	0.8103
mh16KK-302	mh17KK-272	0.0003	0.8103
mh09KK-020	mh19KK-299	0.0003	0.8103
mh02KK-134	mh21KK-320	0.0003	0.8103
mh06KK-030	mh09KK-153	0.0004	1
mh01KK-117	mh11KK-187	0.0004	1
mh04KK-030	mh11KK-040	0.0004	1
mh01KK-117	mh12KK-202	0.0004	1
mh13KK-218	mh13KK-225	0.0004	1
mh01KK-172	mh20KK-035	0.0004	1
mh04KK-030	mh09KK-020	0.0005	1
mh09KK-153	mh11KK-180	0.0005	1
mh06KK-008	mh11KK-187	0.0005	1
mh05KK-123	mh13KK-223	0.0005	1
mh01KK-117	mh14KK-048	0.0005	1
mh04KK-030	mh15KK-095	0.0005	1
mh09KK-153	mh17KK-054	0.0005	1
mh20KK-035	mh21KK-315	0.0005	1
mh21KK-320	mh22KK-069	0.0005	1
mh01KK-117	mh09KK-153	0.00059	1
mh11KK-180	mh16KK-061	0.00059	1
mh18KK-293	mh20KK-307	0.00059	1
mh01KK-106	mh20KK-058	0.00069	1
mh09KK-161	mh09KK-020	0.00079	1
mh10KK-170	mh13KK-218	0.00079	1
mh06KK-008	mh21KK-315	0.00079	1
mh05KK-122	mh21KK-316	0.00079	1
mh01KK-172	mh03KK-020	0.00089	1
mh08KK-032	mh13KK-223	0.00089	1
mh01KK-172	mh05KK-122	0.00099	1
mh06KK-008	mh15KK-095	0.00099	1
mh15KK-095	mh19KK-299	0.00099	1
mh10KK-169	mh21KK-315	0.00099	1
mh03KK-150	mh15KK-095	0.00109	1
mh03KK-020	mh09KK-152	0.00119	1
mh09KK-153	mh13KK-218	0.00119	1
mh10KK-169	mh15KK-095	0.00119	1
mh05KK-124	mh17KK-054	0.00119	1
mh11KK-036	mh17KK-105	0.00129	1
mh16KK-053	mh20KK-307	0.00129	1
mh01KK-205	mh04KK-017	0.00139	1
mh01KK-001	mh05KK-124	0.00149	1
mh04KK-017	mh17KK-105	0.00149	1
mh17KK-014	mh20KK-307	0.00149	1
mh03KK-006	mh20KK-058	0.00149	1
mh09KK-153	mh12KK-202	0.00168	1
mh17KK-014	mh18KK-285	0.00168	1
mh04KK-013	mh09KK-153	0.00178	1
mh11KK-180	mh13KK-218	0.00178	1
mh14KK-048	mh21KK-320	0.00188	1
mh11KK-180	mh13KK-217	0.00198	1
mh01KK-211	mh16KK-049	0.00198	1
mh09KK-157	mh19KK-301	0.00208	1
mh13KK-213	mh21KK-315	0.00208	1
mh01KK-172	mh17KK-054	0.00218	1
mh09KK-157	mh21KK-316	0.00218	1
mh09KK-157	mh13KK-218	0.00228	1
mh13KK-218	mh20KK-035	0.00228	1
mh02KK-136	mh16KK-302	0.00238	1
mh06KK-030	mh18KK-293	0.00238	1
mh09KK-161	mh20KK-058	0.00238	1
mh01KK-172	mh03KK-150	0.00248	1
mh02KK-105	mh10KK-169	0.00248	1
mh02KK-134	mh15KK-067	0.00248	1
mh02KK-136	mh17KK-014	0.00248	1
mh04KK-013	mh18KK-285	0.00248	1
mh06KK-008	mh11KK-180	0.00257	1
mh10KK-170	mh15KK-095	0.00257	1
mh17KK-105	mh20KK-058	0.00267	1
mh13KK-218	mh21KK-324	0.00267	1
mh06KK-030	mh15KK-067	0.00277	1
mh09KK-161	mh11KK-040	0.00287	1
mh03KK-020	mh15KK-095	0.00287	1
mh03KK-020	mh04KK-013	0.00307	1
mh09KK-020	mh13KK-217	0.00307	1
mh11KK-040	mh15KK-095	0.00307	1
mh13KK-218	mh16KK-049	0.00307	1
mh02KK-215	mh10KK-169	0.00327	1
mh01KK-205	mh04KK-030	0.00337	1
mh04KK-010	mh13KK-218	0.00337	1
mh02KK-003	mh03KK-150	0.00356	1
mh09KK-153	mh09KK-157	0.00356	1
mh06KK-008	mh13KK-223	0.00356	1
mh12KK-046	mh15KK-095	0.00356	1
mh15KK-095	mh21KK-316	0.00356	1
mh01KK-001	mh19KK-299	0.00376	1
mh04KK-013	mh21KK-324	0.00376	1
mh09KK-033	mh20KK-307	0.00386	1
mh01KK-106	mh03KK-020	0.00396	1
mh08KK-032	mh10KK-169	0.00396	1
mh12KK-046	mh13KK-213	0.00396	1
mh05KK-124	mh11KK-036	0.00406	1
mh19KK-299	mh21KK-320	0.00416	1
mh01KK-106	mh04KK-010	0.00426	1
mh05KK-062	mh06KK-008	0.00426	1
mh01KK-211	mh17KK-014	0.00426	1
mh13KK-225	mh17KK-105	0.00436	1
mh11KK-187	mh20KK-058	0.00436	1
mh18KK-293	mh20KK-058	0.00436	1
mh01KK-172	mh13KK-223	0.00446	1
mh04KK-010	mh18KK-293	0.00446	1
mh03KK-020	mh04KK-030	0.00465	1
mh08KK-032	mh15KK-095	0.00465	1
mh04KK-010	mh10KK-169	0.00475	1
mh01KK-172	mh17KK-052	0.00485	1
mh01KK-002	mh17KK-105	0.00495	1
mh13KK-213	mh15KK-095	0.00505	1
mh04KK-030	mh20KK-307	0.00505	1
mh04KK-013	mh22KK-061	0.00505	1
mh08KK-032	mh09KK-020	0.00515	1
mh04KK-010	mh11KK-036	0.00515	1
mh11KK-040	mh16KK-061	0.00515	1
mh12KK-046	mh20KK-307	0.00525	1
mh09KK-020	mh10KK-169	0.00535	1
mh17KK-052	mh22KK-061	0.00535	1
mh01KK-001	mh16KK-049	0.00545	1
mh03KK-020	mh20KK-058	0.00545	1
mh13KK-217	mh21KK-320	0.00545	1
mh06KK-030	mh22KK-061	0.00545	1
mh02KK-136	mh03KK-020	0.00554	1
mh13KK-218	mh18KK-293	0.00554	1
mh11KK-187	mh19KK-299	0.00554	1
mh09KK-152	mh20KK-307	0.00554	1
mh04KK-010	mh04KK-030	0.00564	1
mh01KK-172	mh12KK-202	0.00564	1
mh09KK-157	mh13KK-047	0.00564	1
mh02KK-003	mh02KK-134	0.00574	1
mh13KK-217	mh17KK-052	0.00574	1
mh01KK-002	mh06KK-008	0.00584	1
mh05KK-122	mh15KK-095	0.00584	1
mh05KK-124	mh15KK-095	0.00584	1
mh16KK-061	mh17KK-054	0.00584	1
mh04KK-030	mh09KK-152	0.00594	1
mh04KK-010	mh06KK-030	0.00604	1
mh06KK-031	mh20KK-307	0.00604	1
mh11KK-187	mh13KK-218	0.00614	1
mh05KK-062	mh16KK-061	0.00614	1
mh16KK-061	mh17KK-105	0.00614	1
mh05KK-124	mh13KK-218	0.00634	1
mh13KK-217	mh16KK-061	0.00634	1
mh02KK-201	mh04KK-030	0.00644	1
mh02KK-105	mh11KK-036	0.00644	1
mh02KK-105	mh18KK-293	0.00653	1
mh09KK-020	mh10KK-170	0.00663	1
mh08KK-032	mh21KK-315	0.00663	1
mh09KK-020	mh11KK-040	0.00673	1
mh13KK-223	mh16KK-302	0.00683	1
mh11KK-187	mh18KK-293	0.00693	1
mh09KK-020	mh11KK-036	0.00703	1
mh01KK-172	mh16KK-061	0.00703	1
mh05KK-122	mh11KK-180	0.00713	1
mh12KK-046	mh15KK-104	0.00713	1
mh01KK-002	mh16KK-061	0.00713	1
mh05KK-062	mh21KK-315	0.00713	1
mh09KK-033	mh17KK-105	0.00723	1
mh02KK-134	mh20KK-058	0.00723	1
mh12KK-202	mh21KK-324	0.00723	1
mh01KK-205	mh06KK-008	0.00733	1
mh09KK-161	mh13KK-218	0.00752	1
mh01KK-001	mh21KK-315	0.00752	1
mh01KK-001	mh01KK-106	0.00762	1
mh09KK-157	mh16KK-049	0.00772	1
mh09KK-020	mh21KK-316	0.00772	1
mh04KK-013	mh10KK-169	0.00782	1
mh13KK-223	mh17KK-052	0.00792	1
mh01KK-001	mh04KK-030	0.00802	1
mh13KK-213	mh13KK-218	0.00802	1
mh01KK-106	mh16KK-049	0.00802	1
mh09KK-152	mh21KK-315	0.00812	1
mh09KK-153	mh10KK-169	0.00822	1
mh09KK-033	mh17KK-054	0.00822	1
mh01KK-117	mh17KK-272	0.00822	1
mh01KK-205	mh03KK-150	0.00832	1
mh09KK-020	mh20KK-058	0.00832	1
mh01KK-205	mh11KK-187	0.00842	1
mh15KK-095	mh21KK-324	0.00842	1
mh06KK-030	mh15KK-095	0.00851	1
mh15KK-095	mh17KK-014	0.00851	1
mh10KK-170	mh19KK-299	0.00851	1
mh20KK-035	mh22KK-061	0.00851	1
mh01KK-117	mh13KK-218	0.00871	1
mh12KK-202	mh18KK-285	0.00871	1
mh19KK-301	mh21KK-324	0.00871	1
mh09KK-020	mh11KK-180	0.00881	1
mh01KK-117	mh18KK-293	0.00881	1
mh09KK-152	mh10KK-169	0.00901	1
mh01KK-117	mh19KK-299	0.00901	1
mh09KK-152	mh17KK-014	0.00911	1
mh04KK-010	mh20KK-058	0.00911	1
mh06KK-008	mh12KK-202	0.00921	1
mh02KK-105	mh17KK-014	0.00921	1
mh08KK-032	mh11KK-187	0.00931	1
mh01KK-211	mh15KK-095	0.00931	1
mh20KK-058	mh21KK-324	0.00931	1
mh01KK-205	mh10KK-169	0.00941	1
mh01KK-117	mh10KK-169	0.0096	1
mh06KK-008	mh16KK-302	0.0096	1
mh17KK-014	mh17KK-105	0.0096	1
mh11KK-187	mh21KK-320	0.0096	1
mh09KK-033	mh22KK-061	0.0096	1
mh02KK-134	mh18KK-293	0.0097	1
mh13KK-225	mh19KK-301	0.0097	1
mh10KK-170	mh21KK-316	0.0098	1
mh04KK-030	mh22KK-069	0.0098	1
mh04KK-013	mh11KK-040	0.0099	1
mh08KK-032	mh15KK-067	0.0099	1
mh08KK-032	mh10KK-170	0.01	1
mh03KK-150	mh13KK-217	0.0102	1
mh15KK-067	mh22KK-069	0.0102	1
mh01KK-117	mh17KK-014	0.0103	1
mh03KK-150	mh17KK-272	0.0103	1
mh01KK-172	mh10KK-170	0.0104	1
mh05KK-062	mh11KK-180	0.0104	1
mh11KK-180	mh15KK-067	0.01059	1
mh04KK-013	mh13KK-217	0.01069	1
mh15KK-104	mh21KK-324	0.01079	1
mh01KK-002	mh03KK-006	0.01089	1
mh09KK-033	mh10KK-170	0.01089	1
mh09KK-157	mh13KK-223	0.01089	1
mh13KK-213	mh19KK-301	0.01089	1
mh01KK-205	mh15KK-095	0.01099	1
mh02KK-105	mh05KK-123	0.01109	1
mh01KK-205	mh16KK-053	0.01109	1
mh11KK-036	mh16KK-061	0.01109	1
mh18KK-293	mh21KK-320	0.01119	1
mh14KK-048	mh17KK-014	0.01129	1
mh19KK-299	mh21KK-316	0.01129	1
mh17KK-054	mh21KK-315	0.01149	1
mh12KK-202	mh13KK-223	0.01158	1
mh10KK-170	mh20KK-058	0.01178	1
mh04KK-030	mh04KK-017	0.01188	1
mh10KK-169	mh11KK-040	0.01208	1
mh10KK-170	mh22KK-061	0.01208	1
mh05KK-062	mh13KK-218	0.01218	1
mh04KK-030	mh18KK-293	0.01218	1
mh01KK-117	mh16KK-049	0.01228	1
mh16KK-049	mh16KK-061	0.01238	1
mh11KK-036	mh21KK-324	0.01238	1
mh02KK-105	mh04KK-010	0.01257	1
mh01KK-205	mh05KK-124	0.01257	1
mh02KK-003	mh13KK-213	0.01267	1
mh12KK-046	mh20KK-058	0.01267	1
mh02KK-105	mh04KK-013	0.01277	1
mh08KK-032	mh21KK-316	0.01277	1
mh16KK-302	mh22KK-061	0.01277	1
mh01KK-172	mh01KK-002	0.01287	1
mh09KK-161	mh10KK-169	0.01297	1
mh02KK-105	mh16KK-061	0.01297	1
mh04KK-013	mh17KK-272	0.01297	1
mh02KK-134	mh20KK-307	0.01297	1
mh06KK-030	mh17KK-054	0.01307	1
mh04KK-017	mh21KK-324	0.01307	1
mh11KK-187	mh14KK-048	0.01327	1
mh16KK-053	mh17KK-052	0.01327	1
mh03KK-020	mh09KK-020	0.01337	1
mh16KK-302	mh21KK-316	0.01337	1
mh01KK-002	mh18KK-285	0.01347	1
mh19KK-299	mh21KK-315	0.01347	1
mh06KK-008	mh21KK-324	0.01347	1
mh10KK-169	mh22KK-069	0.01347	1
mh11KK-187	mh11KK-040	0.01366	1
mh04KK-010	mh12KK-046	0.01376	1
mh08KK-032	mh12KK-202	0.01386	1
mh05KK-124	mh09KK-157	0.01406	1
mh01KK-172	mh13KK-047	0.01406	1
mh10KK-170	mh13KK-213	0.01416	1
mh04KK-017	mh16KK-053	0.01416	1
mh05KK-123	mh17KK-052	0.01436	1
mh15KK-067	mh16KK-302	0.01455	1
mh05KK-122	mh20KK-035	0.01455	1
mh21KK-320	mh21KK-324	0.01465	1
mh11KK-036	mh13KK-213	0.01485	1
mh19KK-299	mh21KK-324	0.01485	1
mh11KK-036	mh15KK-104	0.01495	1
mh02KK-105	mh06KK-008	0.01505	1
mh01KK-117	mh06KK-030	0.01545	1
mh09KK-153	mh18KK-293	0.01545	1
mh17KK-014	mh21KK-315	0.01545	1
mh02KK-136	mh06KK-008	0.01564	1
mh10KK-169	mh13KK-213	0.01564	1
mh06KK-031	mh21KK-324	0.01564	1
mh02KK-136	mh10KK-169	0.01574	1
mh01KK-172	mh19KK-301	0.01594	1
mh12KK-046	mh19KK-299	0.01614	1
mh05KK-123	mh20KK-035	0.01614	1
mh21KK-316	mh21KK-324	0.01614	1
mh09KK-153	mh15KK-104	0.01624	1
mh04KK-010	mh16KK-302	0.01624	1
mh01KK-211	mh11KK-040	0.01634	1
mh11KK-040	mh14KK-048	0.01653	1
mh05KK-124	mh06KK-008	0.01663	1
mh01KK-211	mh11KK-180	0.01663	1
mh10KK-170	mh18KK-285	0.01663	1
mh01KK-001	mh22KK-069	0.01663	1
mh03KK-150	mh05KK-062	0.01673	1
mh11KK-036	mh16KK-302	0.01683	1
mh01KK-117	mh18KK-285	0.01693	1
mh01KK-205	mh08KK-032	0.01713	1
mh01KK-172	mh05KK-123	0.01723	1
mh01KK-211	mh05KK-124	0.01743	1
mh02KK-201	mh12KK-046	0.01762	1
mh03KK-020	mh09KK-033	0.01772	1
mh17KK-014	mh17KK-052	0.01772	1
mh02KK-215	mh05KK-062	0.01782	1
mh10KK-170	mh20KK-035	0.01782	1
mh01KK-106	mh22KK-061	0.01782	1
mh03KK-150	mh17KK-105	0.01792	1
mh09KK-161	mh19KK-299	0.01792	1
mh06KK-030	mh21KK-316	0.01802	1
mh12KK-202	mh22KK-061	0.01822	1
mh01KK-117	mh04KK-030	0.01832	1
mh09KK-153	mh21KK-315	0.01842	1
mh17KK-272	mh20KK-307	0.01861	1
mh03KK-020	mh21KK-320	0.01881	1
mh03KK-006	mh09KK-161	0.01891	1
mh03KK-150	mh13KK-218	0.01901	1
mh11KK-040	mh21KK-324	0.01901	1
mh15KK-095	mh21KK-315	0.01911	1
mh02KK-201	mh21KK-316	0.01921	1
mh13KK-225	mh21KK-316	0.01921	1
mh09KK-020	mh13KK-225	0.0195	1
mh01KK-172	mh09KK-161	0.0196	1
mh10KK-169	mh13KK-218	0.0196	1
mh14KK-048	mh16KK-061	0.0196	1
mh02KK-136	mh20KK-307	0.0198	1
mh11KK-040	mh20KK-058	0.0198	1
mh02KK-136	mh21KK-324	0.0198	1
mh03KK-020	mh06KK-008	0.02	1
mh06KK-008	mh09KK-152	0.02	1
mh03KK-006	mh03KK-150	0.0203	1
mh11KK-036	mh21KK-320	0.0204	1
mh04KK-017	mh09KK-161	0.02059	1
mh01KK-001	mh20KK-058	0.02069	1
mh16KK-061	mh19KK-299	0.02079	1
mh09KK-157	mh11KK-180	0.02089	1
mh04KK-013	mh13KK-218	0.02089	1
mh11KK-180	mh21KK-316	0.02089	1
mh09KK-153	mh11KK-187	0.02129	1
mh13KK-217	mh15KK-067	0.02129	1
mh09KK-033	mh16KK-061	0.02158	1
mh06KK-008	mh21KK-320	0.02158	1
mh06KK-030	mh10KK-169	0.02188	1
mh03KK-020	mh16KK-061	0.02188	1
mh01KK-106	mh06KK-008	0.02198	1
mh15KK-095	mh20KK-307	0.02218	1
mh10KK-170	mh21KK-324	0.02218	1
mh11KK-180	mh19KK-299	0.02228	1
mh10KK-169	mh11KK-036	0.02238	1
mh04KK-010	mh16KK-061	0.02257	1
mh02KK-215	mh15KK-095	0.02277	1
mh09KK-161	mh17KK-014	0.02287	1
mh20KK-035	mh22KK-069	0.02307	1
mh13KK-223	mh19KK-299	0.02317	1
mh02KK-201	mh21KK-315	0.02327	1
mh05KK-124	mh21KK-315	0.02327	1
mh02KK-105	mh02KK-003	0.02337	1
mh01KK-211	mh19KK-301	0.02337	1
mh05KK-124	mh06KK-031	0.02347	1
mh03KK-150	mh19KK-301	0.02356	1
mh01KK-117	mh09KK-033	0.02406	1
mh01KK-001	mh14KK-048	0.02416	1
mh16KK-061	mh20KK-307	0.02416	1
mh04KK-030	mh19KK-301	0.02426	1
mh09KK-152	mh21KK-316	0.02426	1
mh02KK-105	mh05KK-124	0.02455	1
mh06KK-008	mh16KK-053	0.02455	1
mh01KK-205	mh17KK-105	0.02465	1
mh02KK-105	mh08KK-032	0.02475	1
mh12KK-046	mh17KK-272	0.02475	1
mh03KK-006	mh09KK-020	0.02485	1
mh01KK-172	mh11KK-040	0.02485	1
mh16KK-302	mh17KK-014	0.02485	1
mh02KK-003	mh17KK-105	0.02485	1
mh05KK-123	mh06KK-031	0.02495	1
mh11KK-036	mh13KK-218	0.02495	1
mh12KK-202	mh19KK-299	0.02495	1
mh13KK-047	mh18KK-293	0.02505	1
mh19KK-299	mh22KK-069	0.02505	1
mh01KK-002	mh10KK-169	0.02515	1
mh04KK-010	mh11KK-040	0.02525	1
mh01KK-002	mh16KK-049	0.02535	1
mh06KK-031	mh21KK-316	0.02545	1
mh09KK-161	mh21KK-316	0.02545	1
mh05KK-124	mh22KK-061	0.02545	1
mh04KK-010	mh10KK-170	0.02564	1
mh13KK-225	mh21KK-324	0.02564	1
mh09KK-157	mh17KK-054	0.02574	1
mh13KK-223	mh17KK-105	0.02594	1
mh02KK-201	mh12KK-202	0.02614	1
mh10KK-169	mh18KK-285	0.02614	1
mh01KK-117	mh02KK-215	0.02624	1
mh09KK-020	mh18KK-285	0.02634	1
mh05KK-062	mh21KK-320	0.02634	1
mh01KK-172	mh04KK-010	0.02653	1
mh02KK-003	mh09KK-152	0.02663	1
mh04KK-013	mh09KK-157	0.02673	1
mh02KK-201	mh10KK-170	0.02673	1
mh03KK-020	mh13KK-217	0.02673	1
mh02KK-105	mh22KK-069	0.02683	1
mh05KK-062	mh10KK-169	0.02713	1
mh01KK-002	mh13KK-218	0.02713	1
mh06KK-030	mh14KK-048	0.02713	1
mh01KK-117	mh21KK-320	0.02713	1
mh02KK-105	mh09KK-033	0.02733	1
mh05KK-124	mh18KK-285	0.02733	1
mh09KK-033	mh18KK-285	0.02752	1
mh04KK-017	mh09KK-153	0.02772	1
mh08KK-032	mh17KK-272	0.02782	1
mh17KK-052	mh18KK-285	0.02802	1
mh04KK-030	mh20KK-035	0.02802	1
mh01KK-211	mh04KK-017	0.02812	1
mh09KK-153	mh14KK-048	0.02812	1
mh13KK-217	mh13KK-223	0.02822	1
mh02KK-136	mh04KK-030	0.02842	1
mh01KK-211	mh09KK-153	0.02842	1
mh02KK-136	mh16KK-049	0.02842	1
mh02KK-134	mh19KK-299	0.02842	1
mh09KK-153	mh17KK-272	0.02851	1
mh13KK-225	mh17KK-054	0.02871	1
mh01KK-172	mh21KK-315	0.02901	1
mh01KK-117	mh21KK-315	0.02901	1
mh13KK-223	mh15KK-095	0.02911	1
mh09KK-020	mh21KK-324	0.02911	1
mh01KK-172	mh06KK-008	0.02921	1
mh01KK-172	mh11KK-187	0.02931	1
mh02KK-136	mh15KK-067	0.02941	1
mh04KK-030	mh21KK-320	0.02941	1
mh04KK-017	mh13KK-047	0.0295	1
mh06KK-008	mh10KK-169	0.0296	1
mh01KK-117	mh06KK-008	0.0298	1
mh01KK-117	mh13KK-223	0.0298	1
mh14KK-048	mh21KK-316	0.0299	1
mh13KK-213	mh16KK-061	0.0301	1
mh04KK-013	mh20KK-307	0.0302	1
mh15KK-095	mh16KK-049	0.0305	1
mh02KK-136	mh06KK-031	0.03059	1
mh09KK-033	mh21KK-316	0.03059	1
mh01KK-001	mh02KK-215	0.03069	1
mh02KK-003	mh04KK-030	0.03069	1
mh04KK-010	mh22KK-069	0.03069	1
mh02KK-201	mh06KK-008	0.03099	1
mh10KK-170	mh13KK-217	0.03109	1
mh16KK-061	mh21KK-320	0.03109	1
mh16KK-049	mh21KK-316	0.03119	1
mh01KK-211	mh13KK-218	0.03139	1
mh09KK-033	mh12KK-202	0.03158	1
mh05KK-123	mh19KK-299	0.03188	1
mh18KK-293	mh21KK-315	0.03188	1
mh01KK-002	mh14KK-048	0.03198	1
mh01KK-172	mh01KK-106	0.03208	1
mh05KK-123	mh11KK-180	0.03218	1
mh01KK-001	mh06KK-008	0.03248	1
mh16KK-053	mh19KK-301	0.03248	1
mh02KK-215	mh05KK-122	0.03297	1
mh04KK-017	mh14KK-048	0.03307	1
mh17KK-272	mh21KK-315	0.03317	1
mh04KK-010	mh06KK-008	0.03327	1
mh01KK-211	mh02KK-215	0.03376	1
mh04KK-017	mh10KK-169	0.03376	1
mh02KK-003	mh18KK-285	0.03376	1
mh15KK-095	mh17KK-054	0.03386	1
mh03KK-006	mh17KK-105	0.03396	1
mh01KK-001	mh04KK-013	0.03426	1
mh13KK-223	mh20KK-058	0.03426	1
mh08KK-032	mh18KK-285	0.03446	1
mh11KK-040	mh16KK-053	0.03455	1
mh05KK-124	mh16KK-053	0.03485	1
mh04KK-030	mh13KK-213	0.03505	1
mh15KK-104	mh20KK-307	0.03505	1
mh05KK-124	mh13KK-223	0.03515	1
mh09KK-157	mh15KK-104	0.03515	1
mh13KK-218	mh16KK-053	0.03515	1
mh13KK-218	mh15KK-095	0.03535	1
mh18KK-285	mh21KK-315	0.03545	1
mh04KK-030	mh17KK-054	0.03564	1
mh08KK-032	mh09KK-157	0.03584	1
mh09KK-153	mh15KK-095	0.03584	1
mh13KK-225	mh16KK-053	0.03584	1
mh08KK-032	mh22KK-061	0.03604	1
mh09KK-157	mh10KK-169	0.03614	1
mh02KK-136	mh10KK-170	0.03634	1
mh05KK-122	mh17KK-052	0.03634	1
mh17KK-105	mh21KK-316	0.03634	1
mh02KK-136	mh11KK-036	0.03653	1
mh01KK-001	mh13KK-223	0.03663	1
mh13KK-213	mh18KK-293	0.03693	1
mh02KK-215	mh04KK-030	0.03703	1
mh02KK-134	mh10KK-169	0.03703	1
mh10KK-169	mh15KK-104	0.03752	1
mh14KK-048	mh16KK-302	0.03752	1
mh01KK-002	mh18KK-293	0.03752	1
mh02KK-003	mh05KK-062	0.03762	1
mh04KK-010	mh09KK-033	0.03772	1
mh11KK-036	mh14KK-048	0.03782	1
mh09KK-152	mh10KK-170	0.03812	1
mh15KK-095	mh18KK-293	0.03812	1
mh05KK-062	mh20KK-307	0.03832	1
mh01KK-205	mh02KK-134	0.03842	1
mh01KK-211	mh04KK-030	0.03871	1
mh03KK-020	mh11KK-036	0.03871	1
mh01KK-001	mh06KK-030	0.03901	1
mh15KK-104	mh19KK-299	0.03911	1
mh09KK-161	mh16KK-061	0.03921	1
mh01KK-211	mh10KK-170	0.03931	1
mh02KK-201	mh04KK-017	0.0396	1
mh02KK-201	mh04KK-013	0.04	1
mh01KK-117	mh09KK-157	0.0401	1
mh08KK-032	mh11KK-180	0.0404	1
mh01KK-106	mh11KK-180	0.04059	1
mh02KK-134	mh12KK-046	0.04069	1
mh10KK-169	mh21KK-324	0.04079	1
mh05KK-062	mh06KK-031	0.04129	1
mh09KK-033	mh11KK-187	0.04149	1
mh04KK-030	mh06KK-008	0.04168	1
mh11KK-040	mh19KK-301	0.04188	1
mh04KK-017	mh15KK-095	0.04218	1
mh05KK-062	mh09KK-157	0.04228	1
mh09KK-020	mh09KK-157	0.04228	1
mh05KK-124	mh06KK-030	0.04238	1
mh01KK-002	mh21KK-320	0.04238	1
mh05KK-123	mh15KK-095	0.04277	1
mh17KK-105	mh21KK-324	0.04277	1
mh04KK-030	mh13KK-225	0.04317	1
mh01KK-002	mh21KK-324	0.04317	1
mh13KK-217	mh21KK-324	0.04327	1
mh17KK-014	mh21KK-324	0.04327	1
mh12KK-202	mh13KK-217	0.04347	1
mh02KK-215	mh06KK-008	0.04376	1
mh01KK-211	mh21KK-320	0.04376	1
mh02KK-136	mh13KK-217	0.04386	1
mh04KK-030	mh09KK-157	0.04396	1
mh12KK-202	mh16KK-053	0.04396	1
mh12KK-202	mh17KK-054	0.04396	1
mh21KK-315	mh21KK-320	0.04446	1
mh02KK-003	mh11KK-180	0.04554	1
mh13KK-047	mh17KK-272	0.04554	1
mh01KK-172	mh09KK-020	0.04614	1
mh01KK-106	mh09KK-153	0.04634	1
mh02KK-201	mh22KK-069	0.04653	1
mh06KK-008	mh20KK-307	0.04673	1
mh13KK-213	mh22KK-061	0.04683	1
mh14KK-048	mh18KK-285	0.04703	1
mh02KK-201	mh13KK-213	0.04752	1
mh11KK-187	mh13KK-223	0.04752	1
mh10KK-170	mh16KK-302	0.04762	1
mh04KK-030	mh16KK-053	0.04762	1
mh01KK-211	mh18KK-285	0.04772	1
mh05KK-124	mh20KK-307	0.04772	1
mh18KK-293	mh22KK-069	0.04812	1
mh17KK-014	mh21KK-320	0.04822	1
mh01KK-106	mh03KK-150	0.04871	1
mh11KK-036	mh20KK-058	0.04871	1
mh05KK-123	mh21KK-316	0.04871	1
mh06KK-031	mh06KK-008	0.04881	1
mh04KK-013	mh12KK-202	0.04881	1
mh06KK-008	mh15KK-104	0.04891	1
mh04KK-030	mh16KK-302	0.04891	1
mh02KK-215	mh18KK-293	0.04891	1
mh05KK-124	mh13KK-213	0.04901	1
mh19KK-299	mh20KK-058	0.04911	1
mh01KK-106	mh03KK-006	0.04931	1
mh13KK-213	mh17KK-014	0.04941	1
mh19KK-301	mh21KK-320	0.04941	1
mh01KK-205	mh09KK-020	0.0496	1
mh03KK-006	mh10KK-169	0.0496	1
mh02KK-003	mh06KK-008	0.0498	1
mh06KK-008	mh16KK-049	0.0498	1
mh01KK-002	mh09KK-020	0.0499	1
mh02KK-003	mh05KK-123	0.0501	1
mh02KK-136	mh20KK-058	0.0501	1
mh04KK-010	mh13KK-225	0.0505	1
mh10KK-170	mh13KK-225	0.0505	1
mh01KK-211	mh16KK-302	0.0505	1
mh02KK-215	mh13KK-213	0.05059	1
mh04KK-017	mh12KK-202	0.05079	1
mh10KK-170	mh16KK-049	0.05089	1
mh13KK-217	mh18KK-285	0.05099	1
mh03KK-020	mh22KK-069	0.05099	1
mh01KK-117	mh03KK-150	0.05109	1
mh02KK-105	mh15KK-067	0.05119	1
mh22KK-069	mh22KK-061	0.05168	1
mh14KK-048	mh15KK-104	0.05198	1
mh04KK-010	mh11KK-180	0.05208	1
mh01KK-001	mh13KK-217	0.05208	1
mh16KK-302	mh19KK-299	0.05238	1
mh02KK-105	mh05KK-122	0.05248	1
mh05KK-123	mh08KK-032	0.05248	1
mh06KK-031	mh11KK-040	0.05248	1
mh16KK-049	mh19KK-299	0.05257	1
mh01KK-002	mh05KK-122	0.05307	1
mh10KK-169	mh12KK-202	0.05307	1
mh04KK-013	mh15KK-104	0.05337	1
mh04KK-030	mh19KK-299	0.05356	1
mh09KK-033	mh13KK-217	0.05366	1
mh03KK-006	mh20KK-035	0.05376	1
mh19KK-299	mh19KK-301	0.05386	1
mh10KK-170	mh16KK-061	0.05396	1
mh01KK-106	mh13KK-213	0.05416	1
mh05KK-122	mh08KK-032	0.05485	1
mh09KK-157	mh15KK-095	0.05485	1
mh02KK-201	mh21KK-324	0.05515	1
mh01KK-172	mh02KK-136	0.05525	1
mh03KK-150	mh06KK-030	0.05545	1
mh01KK-172	mh19KK-299	0.05564	1
mh03KK-020	mh19KK-301	0.05574	1
mh09KK-157	mh22KK-061	0.05584	1
mh05KK-123	mh06KK-008	0.05653	1
mh03KK-020	mh13KK-213	0.05693	1
mh14KK-048	mh17KK-105	0.05703	1
mh01KK-106	mh02KK-215	0.05713	1
mh01KK-117	mh15KK-104	0.05743	1
mh08KK-032	mh19KK-299	0.05752	1
mh10KK-170	mh11KK-187	0.05762	1
mh03KK-006	mh21KK-316	0.05762	1
mh03KK-006	mh15KK-095	0.05772	1
mh14KK-048	mh20KK-058	0.05772	1
mh04KK-030	mh11KK-036	0.05842	1
mh01KK-001	mh13KK-213	0.05842	1
mh03KK-150	mh16KK-049	0.05842	1
mh04KK-010	mh08KK-032	0.05861	1
mh01KK-211	mh22KK-069	0.05921	1
mh01KK-172	mh21KK-324	0.0597	1
mh09KK-153	mh20KK-307	0.0598	1
mh18KK-293	mh22KK-061	0.0603	1
mh13KK-213	mh21KK-324	0.0605	1
mh01KK-205	mh01KK-211	0.06079	1
mh03KK-150	mh21KK-324	0.06109	1
mh05KK-124	mh21KK-324	0.06119	1
mh02KK-215	mh21KK-324	0.06208	1
mh02KK-201	mh06KK-030	0.06218	1
mh02KK-134	mh06KK-008	0.06218	1
mh01KK-002	mh10KK-170	0.06218	1
mh01KK-002	mh11KK-036	0.06218	1
mh02KK-134	mh09KK-033	0.06228	1
mh04KK-017	mh06KK-008	0.06248	1
mh05KK-122	mh16KK-061	0.06248	1
mh02KK-134	mh13KK-218	0.06257	1
mh05KK-122	mh19KK-299	0.06267	1
mh04KK-013	mh11KK-180	0.06287	1
mh15KK-095	mh20KK-058	0.06287	1
mh09KK-157	mh16KK-061	0.06297	1
mh01KK-205	mh09KK-152	0.06307	1
mh05KK-124	mh13KK-047	0.06317	1
mh03KK-150	mh15KK-104	0.06337	1
mh13KK-218	mh15KK-104	0.06347	1
mh04KK-010	mh17KK-054	0.06366	1
mh09KK-157	mh18KK-293	0.06366	1
mh08KK-032	mh21KK-320	0.06386	1
mh02KK-136	mh04KK-010	0.06396	1
mh01KK-172	mh20KK-307	0.06406	1
mh04KK-013	mh10KK-170	0.06436	1
mh09KK-020	mh19KK-301	0.06446	1
mh08KK-032	mh19KK-301	0.06465	1
mh06KK-031	mh11KK-187	0.06495	1
mh11KK-180	mh16KK-302	0.06505	1
mh13KK-218	mh17KK-105	0.06505	1
mh11KK-036	mh11KK-040	0.06535	1
mh11KK-180	mh12KK-202	0.06535	1
mh01KK-001	mh11KK-180	0.06594	1
mh08KK-032	mh18KK-293	0.06614	1
mh02KK-215	mh16KK-053	0.06624	1
mh13KK-047	mh16KK-049	0.06634	1
mh04KK-030	mh10KK-169	0.06653	1
mh16KK-053	mh18KK-293	0.06693	1
mh16KK-061	mh22KK-061	0.06703	1
mh02KK-134	mh19KK-301	0.06713	1
mh21KK-315	mh22KK-061	0.06723	1
mh03KK-020	mh17KK-014	0.06733	1
mh09KK-161	mh21KK-324	0.06752	1
mh02KK-003	mh06KK-031	0.06762	1
mh01KK-205	mh17KK-272	0.06762	1
mh02KK-105	mh03KK-006	0.06822	1
mh15KK-095	mh16KK-061	0.06822	1
mh01KK-117	mh04KK-013	0.06832	1
mh01KK-211	mh09KK-020	0.06842	1
mh05KK-124	mh13KK-225	0.06871	1
mh05KK-122	mh13KK-213	0.06931	1
mh02KK-134	mh15KK-095	0.06931	1
mh02KK-136	mh05KK-123	0.06941	1
mh12KK-046	mh13KK-218	0.06941	1
mh17KK-014	mh20KK-058	0.0696	1
mh13KK-217	mh14KK-048	0.07	1
mh02KK-003	mh16KK-053	0.07	1
mh09KK-157	mh19KK-299	0.0703	1
mh01KK-001	mh09KK-157	0.0704	1
mh01KK-106	mh21KK-324	0.07069	1
mh15KK-104	mh18KK-285	0.07089	1
mh01KK-205	mh02KK-136	0.07099	1
mh02KK-215	mh08KK-032	0.07149	1
mh04KK-010	mh17KK-272	0.07158	1
mh04KK-010	mh15KK-104	0.07178	1
mh05KK-122	mh06KK-031	0.07228	1
mh02KK-136	mh13KK-213	0.07248	1
mh02KK-105	mh17KK-054	0.07248	1
mh09KK-033	mh21KK-320	0.07248	1
mh11KK-040	mh18KK-293	0.07297	1
mh06KK-031	mh17KK-105	0.07327	1
mh01KK-001	mh21KK-324	0.07386	1
mh03KK-020	mh21KK-324	0.07386	1
mh01KK-205	mh05KK-123	0.07406	1
mh03KK-020	mh12KK-046	0.07406	1
mh09KK-033	mh21KK-315	0.07406	1
mh02KK-136	mh05KK-122	0.07436	1
mh01KK-106	mh17KK-054	0.07446	1
mh09KK-152	mh09KK-153	0.07455	1
mh10KK-169	mh17KK-014	0.07564	1
mh05KK-124	mh18KK-293	0.07564	1
mh02KK-201	mh09KK-153	0.07604	1
mh01KK-001	mh01KK-117	0.07614	1
mh03KK-150	mh09KK-020	0.07624	1
mh15KK-067	mh17KK-272	0.07624	1
mh05KK-123	mh19KK-301	0.07634	1
mh01KK-002	mh02KK-105	0.07644	1
mh17KK-052	mh18KK-293	0.07663	1
mh11KK-180	mh12KK-046	0.07673	1
mh16KK-302	mh16KK-053	0.07673	1
mh02KK-136	mh12KK-202	0.07683	1
mh02KK-134	mh21KK-324	0.07683	1
mh05KK-062	mh09KK-161	0.07703	1
mh02KK-201	mh15KK-095	0.07703	1
mh10KK-169	mh20KK-058	0.07703	1
mh10KK-170	mh21KK-320	0.07723	1
mh02KK-201	mh02KK-134	0.07802	1
mh01KK-172	mh10KK-169	0.07812	1
mh03KK-150	mh20KK-307	0.07832	1
mh20KK-307	mh21KK-315	0.07832	1
mh12KK-202	mh13KK-047	0.07871	1
mh13KK-223	mh14KK-048	0.07881	1
mh01KK-172	mh14KK-048	0.07921	1
mh01KK-106	mh15KK-095	0.0795	1
mh09KK-153	mh21KK-324	0.0795	1
mh01KK-117	mh02KK-105	0.0797	1
mh02KK-105	mh15KK-095	0.0799	1
mh13KK-217	mh16KK-302	0.0801	1
mh10KK-170	mh17KK-054	0.0801	1
mh05KK-124	mh21KK-316	0.0802	1
mh11KK-180	mh16KK-053	0.08109	1
mh01KK-211	mh09KK-152	0.08158	1
mh04KK-030	mh11KK-187	0.08158	1
mh12KK-202	mh15KK-104	0.08168	1
mh02KK-105	mh17KK-272	0.08218	1
mh05KK-062	mh17KK-105	0.08297	1
mh01KK-106	mh01KK-002	0.08317	1
mh01KK-106	mh21KK-320	0.08327	1
mh02KK-136	mh16KK-053	0.08356	1
mh10KK-170	mh12KK-046	0.08366	1
mh09KK-161	mh13KK-213	0.08366	1
mh13KK-217	mh17KK-105	0.08376	1
mh01KK-106	mh05KK-123	0.08416	1
mh04KK-013	mh09KK-033	0.08426	1
mh02KK-134	mh09KK-153	0.08436	1
mh02KK-136	mh13KK-223	0.08446	1
mh11KK-180	mh16KK-049	0.08446	1
mh01KK-172	mh04KK-030	0.08455	1
mh09KK-020	mh16KK-053	0.08465	1
mh13KK-217	mh15KK-095	0.08475	1
mh16KK-049	mh21KK-324	0.08515	1
mh04KK-013	mh15KK-095	0.08535	1
mh13KK-213	mh16KK-049	0.08545	1
mh11KK-187	mh12KK-202	0.08564	1
mh05KK-124	mh09KK-020	0.08584	1
mh03KK-020	mh10KK-169	0.08604	1
mh11KK-036	mh18KK-285	0.08604	1
mh01KK-211	mh21KK-316	0.08634	1
mh09KK-033	mh17KK-014	0.08644	1
mh13KK-218	mh17KK-272	0.08653	1
mh13KK-213	mh20KK-307	0.08653	1
mh01KK-002	mh17KK-052	0.08673	1
mh01KK-172	mh13KK-213	0.08693	1
mh02KK-215	mh13KK-223	0.08733	1
mh16KK-302	mh20KK-058	0.08772	1
mh02KK-105	mh13KK-223	0.08802	1
mh11KK-040	mh13KK-223	0.08842	1
mh09KK-153	mh18KK-285	0.08861	1
mh15KK-095	mh21KK-320	0.08921	1
mh13KK-223	mh21KK-320	0.08941	1
mh19KK-299	mh22KK-061	0.08941	1
mh02KK-136	mh05KK-062	0.0895	1
mh12KK-046	mh16KK-053	0.0895	1
mh01KK-172	mh21KK-316	0.0897	1
mh21KK-316	mh22KK-061	0.09	1
mh21KK-320	mh22KK-061	0.09	1
mh06KK-008	mh09KK-157	0.0904	1
mh11KK-036	mh11KK-187	0.0904	1
mh15KK-104	mh17KK-052	0.0904	1
mh02KK-105	mh11KK-040	0.09059	1
mh01KK-172	mh06KK-030	0.09079	1
mh01KK-205	mh16KK-302	0.09079	1
mh09KK-161	mh17KK-272	0.09079	1
mh01KK-117	mh09KK-020	0.09109	1
mh11KK-187	mh20KK-035	0.09109	1
mh18KK-285	mh20KK-058	0.09119	1
mh13KK-223	mh19KK-301	0.09139	1
mh01KK-172	mh17KK-014	0.09198	1
mh02KK-003	mh21KK-324	0.09198	1
mh11KK-180	mh20KK-307	0.09267	1
mh02KK-201	mh05KK-124	0.09287	1
mh15KK-095	mh16KK-302	0.09287	1
mh16KK-302	mh17KK-052	0.09287	1
mh01KK-205	mh04KK-013	0.09297	1
mh01KK-001	mh15KK-095	0.09337	1
mh12KK-202	mh12KK-046	0.09356	1
mh02KK-003	mh16KK-302	0.09356	1
mh11KK-040	mh21KK-315	0.09386	1
mh06KK-031	mh17KK-014	0.09436	1
mh10KK-169	mh18KK-293	0.09436	1
mh09KK-153	mh13KK-213	0.09446	1
mh01KK-172	mh02KK-215	0.09455	1
mh13KK-223	mh22KK-069	0.09455	1
mh01KK-205	mh20KK-058	0.09535	1
mh02KK-215	mh17KK-014	0.09545	1
mh01KK-172	mh18KK-285	0.09584	1
mh13KK-223	mh21KK-316	0.09584	1
mh05KK-124	mh11KK-187	0.09604	1
mh09KK-020	mh17KK-014	0.09604	1
mh01KK-205	mh04KK-010	0.09634	1
mh15KK-067	mh21KK-315	0.09644	1
mh06KK-030	mh18KK-285	0.09653	1
mh01KK-205	mh22KK-069	0.09703	1
mh17KK-054	mh17KK-272	0.09713	1
mh02KK-003	mh03KK-006	0.09723	1
mh02KK-105	mh06KK-030	0.09733	1
mh04KK-030	mh11KK-180	0.09743	1
mh13KK-213	mh13KK-047	0.09772	1
mh09KK-157	mh12KK-046	0.09792	1
mh01KK-172	mh16KK-302	0.09822	1
mh13KK-225	mh21KK-320	0.09851	1
mh13KK-047	mh13KK-225	0.09871	1
mh01KK-205	mh05KK-122	0.09881	1
mh06KK-030	mh11KK-180	0.09881	1
mh11KK-180	mh11KK-187	0.09891	1
mh16KK-061	mh21KK-324	0.09911	1
mh10KK-169	mh11KK-180	0.0999	1
mh16KK-049	mh19KK-301	0.0999	1
mh11KK-040	mh21KK-316	0.1002	1
mh03KK-006	mh13KK-218	0.10089	1
mh04KK-030	mh17KK-052	0.10089	1
mh08KK-032	mh09KK-161	0.10119	1
mh09KK-033	mh17KK-052	0.10129	1
mh16KK-049	mh20KK-058	0.10178	1
mh03KK-150	mh04KK-017	0.10188	1
mh02KK-105	mh12KK-202	0.10188	1
mh01KK-117	mh09KK-161	0.10228	1
mh12KK-202	mh18KK-293	0.10267	1
mh03KK-150	mh04KK-013	0.10327	1
mh01KK-211	mh16KK-053	0.10347	1
mh03KK-020	mh22KK-061	0.10347	1
mh02KK-201	mh03KK-006	0.10386	1
mh04KK-030	mh20KK-058	0.10545	1
mh02KK-136	mh11KK-180	0.10614	1
mh11KK-180	mh18KK-285	0.10634	1
mh02KK-136	mh16KK-061	0.10644	1
mh16KK-302	mh19KK-301	0.10723	1
mh05KK-124	mh12KK-202	0.10733	1
mh14KK-048	mh16KK-053	0.10772	1
mh05KK-062	mh20KK-058	0.10792	1
mh01KK-106	mh16KK-061	0.10822	1
mh01KK-172	mh01KK-211	0.10901	1
mh09KK-033	mh09KK-152	0.1095	1
mh15KK-067	mh20KK-058	0.1097	1
mh21KK-316	mh22KK-069	0.1097	1
mh16KK-061	mh18KK-293	0.11	1
mh06KK-030	mh22KK-069	0.1102	1
mh04KK-017	mh16KK-061	0.1105	1
mh12KK-202	mh17KK-014	0.11059	1
mh15KK-067	mh21KK-324	0.11069	1
mh13KK-223	mh18KK-285	0.11089	1
mh13KK-225	mh20KK-058	0.11109	1
mh06KK-008	mh14KK-048	0.11168	1
mh15KK-104	mh21KK-320	0.11178	1
mh09KK-152	mh15KK-104	0.11198	1
mh04KK-030	mh08KK-032	0.11218	1
mh01KK-117	mh05KK-062	0.11228	1
mh01KK-117	mh13KK-225	0.11238	1
mh09KK-157	mh15KK-067	0.11287	1
mh11KK-180	mh21KK-320	0.11287	1
mh02KK-215	mh11KK-187	0.11337	1
mh09KK-033	mh16KK-302	0.11347	1
mh11KK-180	mh17KK-052	0.11376	1
mh03KK-150	mh13KK-223	0.11386	1
mh05KK-122	mh11KK-040	0.11416	1
mh18KK-285	mh22KK-069	0.11426	1
mh11KK-040	mh13KK-218	0.11436	1
mh04KK-013	mh13KK-225	0.11475	1
mh10KK-169	mh21KK-316	0.11475	1
mh02KK-201	mh15KK-104	0.11485	1
mh01KK-211	mh21KK-324	0.11485	1
mh02KK-136	mh15KK-104	0.11495	1
mh02KK-215	mh06KK-031	0.11515	1
mh11KK-180	mh13KK-213	0.11535	1
mh09KK-020	mh21KK-320	0.11584	1
mh06KK-031	mh11KK-036	0.11604	1
mh11KK-180	mh22KK-069	0.11614	1
mh02KK-134	mh10KK-170	0.11663	1
mh21KK-324	mh22KK-061	0.11693	1
mh18KK-293	mh21KK-324	0.11782	1
mh04KK-030	mh17KK-014	0.11812	1
mh13KK-218	mh21KK-320	0.11832	1
mh04KK-017	mh09KK-152	0.11842	1
mh02KK-003	mh13KK-217	0.11901	1
mh09KK-161	mh09KK-157	0.11911	1
mh11KK-187	mh15KK-104	0.11911	1
mh01KK-106	mh09KK-161	0.11921	1
mh20KK-035	mh20KK-307	0.11921	1
mh05KK-122	mh11KK-036	0.11941	1
mh04KK-030	mh16KK-049	0.1197	1
mh02KK-134	mh14KK-048	0.1198	1
mh04KK-030	mh10KK-170	0.12	1
mh03KK-020	mh16KK-302	0.12	1
mh03KK-020	mh17KK-105	0.12	1
mh09KK-033	mh09KK-157	0.1202	1
mh16KK-061	mh19KK-301	0.1204	1
mh09KK-152	mh13KK-047	0.12069	1
mh02KK-003	mh15KK-095	0.12069	1
mh06KK-008	mh11KK-036	0.12079	1
mh05KK-062	mh13KK-047	0.12139	1
mh03KK-020	mh06KK-031	0.12158	1
mh06KK-030	mh06KK-008	0.12178	1
mh04KK-010	mh04KK-013	0.12188	1
mh12KK-046	mh16KK-302	0.12208	1
mh01KK-172	mh04KK-017	0.12228	1
mh03KK-150	mh11KK-187	0.12228	1
mh02KK-136	mh03KK-150	0.12257	1
mh01KK-172	mh21KK-320	0.12297	1
mh17KK-052	mh20KK-307	0.12307	1
mh02KK-136	mh05KK-124	0.12337	1
mh02KK-136	mh09KK-157	0.12356	1
mh01KK-211	mh02KK-201	0.12386	1
mh09KK-152	mh15KK-095	0.12564	1
mh01KK-117	mh21KK-324	0.12584	1
mh06KK-008	mh16KK-061	0.12594	1
mh09KK-152	mh18KK-285	0.12594	1
mh03KK-150	mh05KK-123	0.12604	1
mh03KK-150	mh17KK-054	0.12644	1
mh06KK-008	mh09KK-161	0.12663	1
mh09KK-161	mh12KK-046	0.12683	1
mh02KK-134	mh04KK-030	0.12693	1
mh04KK-030	mh06KK-030	0.12693	1
mh06KK-008	mh15KK-067	0.12693	1
mh13KK-223	mh16KK-061	0.12752	1
mh01KK-117	mh17KK-054	0.12762	1
mh01KK-211	mh14KK-048	0.12782	1
mh13KK-217	mh19KK-301	0.12822	1
mh03KK-150	mh16KK-302	0.12832	1
mh11KK-036	mh20KK-307	0.12851	1
mh09KK-033	mh22KK-069	0.12851	1
mh11KK-187	mh15KK-067	0.12891	1
mh01KK-211	mh01KK-117	0.12921	1
mh05KK-062	mh16KK-049	0.1305	1
mh03KK-020	mh17KK-272	0.13079	1
mh02KK-134	mh03KK-150	0.13119	1
mh05KK-122	mh17KK-105	0.13139	1
mh09KK-033	mh18KK-293	0.13168	1
mh09KK-157	mh16KK-302	0.13248	1
mh09KK-152	mh16KK-049	0.13267	1
mh01KK-172	mh17KK-105	0.13307	1
mh03KK-150	mh19KK-299	0.13307	1
mh16KK-049	mh20KK-307	0.13337	1
mh05KK-123	mh21KK-324	0.13366	1
mh12KK-046	mh16KK-061	0.13376	1
mh02KK-105	mh13KK-213	0.13485	1
mh13KK-225	mh16KK-049	0.13574	1
mh04KK-017	mh21KK-316	0.13644	1
mh19KK-301	mh20KK-058	0.13733	1
mh06KK-008	mh08KK-032	0.13752	1
mh06KK-031	mh13KK-225	0.13772	1
mh03KK-020	mh19KK-299	0.13782	1
mh01KK-106	mh01KK-205	0.13822	1
mh04KK-010	mh19KK-299	0.13822	1
mh12KK-202	mh21KK-320	0.13822	1
mh02KK-215	mh14KK-048	0.13832	1
mh02KK-215	mh16KK-049	0.13832	1
mh09KK-153	mh16KK-049	0.13851	1
mh05KK-062	mh15KK-104	0.13871	1
mh13KK-213	mh16KK-302	0.13911	1
mh04KK-017	mh22KK-069	0.13921	1
mh04KK-010	mh09KK-020	0.13931	1
mh20KK-307	mh21KK-324	0.1395	1
mh04KK-013	mh21KK-320	0.1396	1
mh02KK-134	mh15KK-104	0.1397	1
mh02KK-215	mh05KK-123	0.1401	1
mh02KK-134	mh09KK-152	0.1401	1
mh08KK-032	mh09KK-153	0.1401	1
mh03KK-150	mh05KK-124	0.1402	1
mh13KK-217	mh17KK-272	0.1403	1
mh06KK-008	mh22KK-069	0.1403	1
mh17KK-105	mh21KK-320	0.1405	1
mh03KK-006	mh13KK-217	0.14059	1
mh02KK-105	mh21KK-316	0.14139	1
mh09KK-153	mh13KK-217	0.14178	1
mh01KK-211	mh18KK-293	0.14248	1
mh06KK-030	mh20KK-058	0.14257	1
mh01KK-106	mh13KK-223	0.14297	1
mh04KK-017	mh21KK-320	0.14307	1
mh17KK-052	mh21KK-320	0.14317	1
mh05KK-062	mh21KK-316	0.14327	1
mh01KK-106	mh08KK-032	0.14337	1
mh04KK-017	mh16KK-302	0.14337	1
mh02KK-105	mh21KK-324	0.14366	1
mh05KK-123	mh11KK-187	0.14376	1
mh04KK-030	mh06KK-031	0.14416	1
mh11KK-036	mh13KK-047	0.14416	1
mh02KK-201	mh16KK-061	0.14426	1
mh02KK-134	mh17KK-272	0.14436	1
mh09KK-157	mh17KK-052	0.14455	1
mh01KK-002	mh02KK-215	0.14525	1
mh05KK-123	mh17KK-105	0.14535	1
mh01KK-117	mh13KK-213	0.14594	1
mh15KK-104	mh20KK-035	0.14594	1
mh21KK-316	mh21KK-320	0.14604	1
mh02KK-215	mh13KK-047	0.14614	1
mh15KK-067	mh15KK-095	0.14614	1
mh03KK-150	mh20KK-058	0.14614	1
mh01KK-172	mh02KK-105	0.14772	1
mh01KK-001	mh10KK-169	0.14792	1
mh18KK-285	mh21KK-324	0.14842	1
mh09KK-161	mh21KK-315	0.14881	1
mh03KK-006	mh22KK-061	0.14881	1
mh10KK-169	mh17KK-052	0.14891	1
mh02KK-201	mh16KK-053	0.14941	1
mh04KK-013	mh11KK-036	0.1496	1
mh17KK-272	mh21KK-316	0.1498	1
mh06KK-030	mh12KK-046	0.1499	1
mh01KK-205	mh16KK-061	0.1499	1
mh13KK-218	mh21KK-316	0.1501	1
mh06KK-031	mh09KK-033	0.1503	1
mh14KK-048	mh21KK-315	0.1503	1
mh03KK-020	mh16KK-053	0.1505	1
mh11KK-036	mh19KK-299	0.15059	1
mh03KK-006	mh10KK-170	0.15168	1
mh17KK-272	mh18KK-293	0.15168	1
mh05KK-124	mh19KK-299	0.15178	1
mh05KK-124	mh20KK-058	0.15218	1
mh03KK-020	mh13KK-047	0.15228	1
mh06KK-030	mh13KK-213	0.15267	1
mh15KK-067	mh17KK-054	0.15267	1
mh01KK-211	mh20KK-058	0.15267	1
mh01KK-001	mh04KK-010	0.15317	1
mh05KK-062	mh14KK-048	0.15337	1
mh05KK-062	mh18KK-293	0.15366	1
mh01KK-002	mh13KK-225	0.15376	1
mh13KK-218	mh16KK-061	0.15376	1
mh11KK-036	mh19KK-301	0.15396	1
mh09KK-152	mh14KK-048	0.15416	1
mh04KK-010	mh11KK-187	0.15455	1
mh13KK-217	mh21KK-315	0.15475	1
mh15KK-095	mh20KK-035	0.15515	1
mh06KK-030	mh11KK-040	0.15545	1
mh10KK-169	mh16KK-049	0.15554	1
mh11KK-180	mh11KK-036	0.15624	1
mh03KK-020	mh05KK-123	0.15644	1
mh11KK-180	mh14KK-048	0.15653	1
mh12KK-046	mh19KK-301	0.15703	1
mh03KK-020	mh15KK-067	0.15713	1
mh01KK-106	mh02KK-105	0.15723	1
mh13KK-213	mh14KK-048	0.15723	1
mh05KK-062	mh06KK-030	0.15792	1
mh04KK-010	mh15KK-095	0.15792	1
mh09KK-033	mh11KK-180	0.15802	1
mh11KK-180	mh17KK-014	0.15802	1
mh01KK-002	mh19KK-301	0.15802	1
mh02KK-134	mh13KK-213	0.15822	1
mh05KK-122	mh12KK-202	0.15851	1
mh02KK-134	mh13KK-217	0.15861	1
mh05KK-123	mh13KK-047	0.15891	1
mh11KK-040	mh19KK-299	0.15891	1
mh02KK-201	mh19KK-299	0.15921	1
mh06KK-030	mh21KK-324	0.1601	1
mh01KK-001	mh11KK-036	0.16079	1
mh06KK-008	mh18KK-293	0.16079	1
mh02KK-003	mh05KK-122	0.16089	1
mh05KK-062	mh09KK-020	0.16099	1
mh02KK-134	mh16KK-061	0.16099	1
mh02KK-201	mh20KK-307	0.16119	1
mh01KK-001	mh21KK-320	0.16149	1
mh20KK-058	mh22KK-061	0.16149	1
mh04KK-017	mh09KK-020	0.16168	1
mh11KK-040	mh21KK-320	0.16218	1
mh10KK-170	mh17KK-014	0.16238	1
mh13KK-223	mh20KK-307	0.16248	1
mh05KK-062	mh22KK-061	0.16248	1
mh02KK-134	mh21KK-316	0.16257	1
mh02KK-134	mh13KK-047	0.16267	1
mh15KK-095	mh18KK-285	0.16277	1
mh01KK-117	mh13KK-217	0.16297	1
mh12KK-202	mh21KK-316	0.16307	1
mh02KK-134	mh09KK-157	0.16337	1
mh06KK-030	mh11KK-036	0.16347	1
mh06KK-031	mh18KK-293	0.16426	1
mh19KK-299	mh20KK-307	0.16426	1
mh09KK-020	mh11KK-187	0.16436	1
mh01KK-106	mh02KK-003	0.16446	1
mh12KK-046	mh14KK-048	0.16515	1
mh06KK-008	mh17KK-054	0.16535	1
mh02KK-003	mh15KK-104	0.16545	1
mh09KK-161	mh16KK-053	0.16574	1
mh01KK-117	mh02KK-136	0.16584	1
mh17KK-052	mh20KK-035	0.16584	1
mh10KK-170	mh22KK-069	0.16584	1
mh01KK-001	mh18KK-285	0.16644	1
mh01KK-205	mh13KK-218	0.16673	1
mh06KK-030	mh16KK-053	0.16693	1
mh03KK-006	mh11KK-180	0.16703	1
mh01KK-106	mh12KK-046	0.16713	1
mh05KK-122	mh06KK-008	0.16723	1
mh02KK-003	mh13KK-218	0.16802	1
mh11KK-187	mh16KK-302	0.16861	1
mh02KK-201	mh04KK-010	0.16871	1
mh01KK-172	mh01KK-117	0.16891	1
mh10KK-169	mh12KK-046	0.16901	1
mh11KK-187	mh22KK-069	0.16911	1
mh02KK-215	mh20KK-307	0.1701	1
mh01KK-002	mh05KK-124	0.1704	1
mh01KK-001	mh20KK-307	0.17069	1
mh05KK-062	mh17KK-052	0.17089	1
mh01KK-002	mh05KK-123	0.17099	1
mh13KK-213	mh16KK-053	0.17099	1
mh03KK-150	mh21KK-316	0.17099	1
mh20KK-058	mh22KK-069	0.17109	1
mh04KK-030	mh04KK-013	0.17119	1
mh08KK-032	mh21KK-324	0.17168	1
mh04KK-013	mh14KK-048	0.17178	1
mh03KK-006	mh04KK-017	0.17188	1
mh05KK-062	mh17KK-272	0.17218	1
mh03KK-020	mh10KK-170	0.17307	1
mh01KK-205	mh17KK-052	0.17317	1
mh12KK-046	mh22KK-061	0.17366	1
mh09KK-152	mh13KK-213	0.17376	1
mh09KK-157	mh11KK-036	0.17386	1
mh02KK-215	mh04KK-013	0.17396	1
mh11KK-036	mh15KK-067	0.17416	1
mh09KK-152	mh22KK-061	0.17416	1
mh15KK-067	mh15KK-104	0.17446	1
mh01KK-106	mh05KK-062	0.17465	1
mh16KK-053	mh21KK-316	0.17505	1
mh10KK-169	mh19KK-299	0.17554	1
mh06KK-008	mh12KK-046	0.17574	1
mh09KK-153	mh11KK-040	0.17624	1
mh02KK-215	mh12KK-046	0.17624	1
mh01KK-106	mh05KK-124	0.17683	1
mh03KK-006	mh06KK-030	0.17683	1
mh04KK-030	mh21KK-324	0.17802	1
mh09KK-033	mh16KK-053	0.17851	1
mh06KK-030	mh09KK-157	0.17891	1
mh20KK-307	mh21KK-320	0.17891	1
mh06KK-030	mh13KK-047	0.17901	1
mh09KK-161	mh17KK-105	0.17931	1
mh09KK-020	mh09KK-153	0.17941	1
mh20KK-035	mh21KK-320	0.1798	1
mh09KK-152	mh11KK-180	0.18	1
mh13KK-213	mh17KK-272	0.18	1
mh06KK-031	mh09KK-152	0.1802	1
mh16KK-053	mh22KK-069	0.1803	1
mh02KK-136	mh22KK-069	0.18059	1
mh16KK-302	mh18KK-285	0.18109	1
mh01KK-205	mh01KK-002	0.18129	1
mh05KK-122	mh15KK-067	0.18188	1
mh08KK-032	mh09KK-033	0.18198	1
mh11KK-036	mh12KK-202	0.18208	1
mh15KK-067	mh21KK-320	0.18257	1
mh01KK-106	mh13KK-217	0.18297	1
mh02KK-215	mh17KK-105	0.18317	1
mh03KK-006	mh17KK-014	0.18347	1
mh09KK-161	mh12KK-202	0.18356	1
mh01KK-117	mh05KK-123	0.18386	1
mh01KK-172	mh16KK-053	0.18396	1
mh09KK-157	mh20KK-058	0.18436	1
mh03KK-006	mh15KK-104	0.18515	1
mh05KK-122	mh16KK-053	0.18564	1
mh01KK-002	mh13KK-223	0.18574	1
mh11KK-187	mh21KK-324	0.18574	1
mh02KK-215	mh10KK-170	0.18673	1
mh04KK-013	mh13KK-223	0.18762	1
mh01KK-205	mh09KK-157	0.18871	1
mh12KK-046	mh18KK-293	0.18871	1
mh01KK-117	mh13KK-047	0.18911	1
mh02KK-003	mh09KK-033	0.18921	1
mh09KK-161	mh15KK-067	0.18921	1
mh09KK-157	mh17KK-014	0.18931	1
mh19KK-301	mh20KK-035	0.18941	1
mh13KK-047	mh13KK-218	0.1897	1
mh04KK-013	mh12KK-046	0.1901	1
mh05KK-124	mh16KK-061	0.1903	1
mh17KK-052	mh21KK-324	0.1903	1
mh06KK-031	mh22KK-061	0.19059	1
mh03KK-006	mh16KK-302	0.19089	1
mh01KK-211	mh09KK-157	0.19139	1
mh03KK-020	mh06KK-030	0.19149	1
mh16KK-302	mh17KK-105	0.19168	1
mh05KK-062	mh09KK-033	0.19188	1
mh06KK-008	mh11KK-040	0.19188	1
mh16KK-053	mh18KK-285	0.19218	1
mh01KK-172	mh09KK-153	0.19228	1
mh11KK-180	mh22KK-061	0.19228	1
mh13KK-213	mh15KK-067	0.19248	1
mh04KK-010	mh20KK-035	0.19396	1
mh01KK-106	mh09KK-020	0.19406	1
mh06KK-031	mh10KK-169	0.19485	1
mh03KK-020	mh20KK-035	0.19485	1
mh01KK-211	mh02KK-105	0.19525	1
mh09KK-020	mh16KK-049	0.19545	1
mh13KK-047	mh21KK-315	0.19554	1
mh09KK-033	mh15KK-067	0.19663	1
mh12KK-046	mh16KK-049	0.19683	1
mh16KK-049	mh20KK-035	0.19693	1
mh02KK-105	mh03KK-150	0.19713	1
mh02KK-136	mh09KK-020	0.19733	1
mh01KK-211	mh01KK-002	0.19782	1
mh03KK-150	mh09KK-157	0.19802	1
mh10KK-170	mh17KK-052	0.19812	1
mh05KK-123	mh12KK-046	0.19822	1
mh13KK-223	mh16KK-053	0.19842	1
mh01KK-205	mh11KK-036	0.19851	1
mh04KK-030	mh13KK-223	0.19861	1
mh10KK-169	mh20KK-035	0.19881	1
mh02KK-136	mh18KK-293	0.19891	1
mh02KK-003	mh02KK-215	0.1998	1
mh04KK-013	mh09KK-152	0.1999	1
mh17KK-014	mh18KK-293	0.1999	1
mh16KK-302	mh20KK-035	0.2002	1
mh17KK-105	mh20KK-307	0.2002	1
mh02KK-201	mh20KK-058	0.2003	1
mh05KK-124	mh09KK-161	0.2004	1
mh03KK-006	mh17KK-054	0.2004	1
mh12KK-202	mh15KK-095	0.2005	1
mh01KK-211	mh15KK-067	0.20099	1
mh04KK-017	mh13KK-218	0.20119	1
mh01KK-172	mh15KK-104	0.20119	1
mh05KK-122	mh16KK-302	0.20129	1
mh02KK-105	mh13KK-047	0.20228	1
mh01KK-002	mh21KK-315	0.20228	1
mh09KK-157	mh21KK-315	0.20228	1
mh03KK-150	mh06KK-031	0.20257	1
mh02KK-134	mh17KK-054	0.20257	1
mh10KK-169	mh17KK-054	0.20317	1
mh05KK-122	mh09KK-153	0.20327	1
mh18KK-285	mh21KK-316	0.20337	1
mh03KK-150	mh08KK-032	0.20406	1
mh10KK-169	mh16KK-053	0.20495	1
mh08KK-032	mh12KK-046	0.20525	1
mh01KK-205	mh13KK-223	0.20584	1
mh09KK-157	mh13KK-225	0.20624	1
mh03KK-150	mh13KK-225	0.20644	1
mh02KK-003	mh16KK-061	0.20644	1
mh04KK-017	mh11KK-180	0.20673	1
mh09KK-020	mh20KK-307	0.20713	1
mh17KK-052	mh17KK-272	0.20723	1
mh13KK-217	mh20KK-307	0.20733	1
mh10KK-169	mh16KK-302	0.20752	1
mh02KK-003	mh22KK-061	0.20752	1
mh21KK-315	mh22KK-069	0.20782	1
mh01KK-001	mh17KK-014	0.20792	1
mh04KK-017	mh18KK-293	0.20792	1
mh11KK-180	mh18KK-293	0.20792	1
mh13KK-213	mh20KK-058	0.20792	1
mh01KK-002	mh17KK-054	0.20812	1
mh18KK-285	mh20KK-307	0.20822	1
mh04KK-013	mh22KK-069	0.20832	1
mh11KK-187	mh19KK-301	0.20941	1
mh10KK-170	mh13KK-223	0.2095	1
mh05KK-123	mh12KK-202	0.2099	1
mh15KK-067	mh19KK-301	0.2099	1
mh13KK-223	mh17KK-272	0.21	1
mh01KK-205	mh20KK-035	0.21	1
mh09KK-161	mh17KK-052	0.2104	1
mh05KK-124	mh09KK-152	0.21139	1
mh03KK-020	mh18KK-293	0.21168	1
mh09KK-152	mh12KK-046	0.21188	1
mh05KK-124	mh13KK-217	0.21188	1
mh04KK-017	mh20KK-058	0.21228	1
mh09KK-020	mh16KK-302	0.21238	1
mh08KK-032	mh16KK-061	0.21238	1
mh02KK-136	mh13KK-218	0.21257	1
mh09KK-161	mh16KK-049	0.21277	1
mh02KK-201	mh16KK-302	0.21287	1
mh13KK-047	mh14KK-048	0.21297	1
mh01KK-001	mh20KK-035	0.21297	1
mh01KK-172	mh09KK-157	0.21366	1
mh01KK-117	mh22KK-069	0.21396	1
mh03KK-150	mh21KK-320	0.21455	1
mh02KK-134	mh11KK-040	0.21475	1
mh06KK-031	mh20KK-035	0.21475	1
mh05KK-124	mh10KK-170	0.21495	1
mh01KK-117	mh05KK-124	0.21564	1
mh03KK-020	mh20KK-307	0.21564	1
mh06KK-008	mh13KK-213	0.21584	1
mh11KK-040	mh16KK-049	0.21762	1
mh01KK-211	mh15KK-104	0.21772	1
mh01KK-211	mh10KK-169	0.21891	1
mh01KK-002	mh02KK-136	0.21931	1
mh15KK-095	mh17KK-105	0.2195	1
mh09KK-153	mh19KK-299	0.2196	1
mh04KK-030	mh09KK-033	0.2199	1
mh03KK-006	mh21KK-324	0.22	1
mh02KK-105	mh20KK-058	0.2203	1
mh06KK-031	mh12KK-046	0.2205	1
mh11KK-180	mh15KK-095	0.22089	1
mh04KK-010	mh21KK-316	0.22099	1
mh05KK-124	mh11KK-180	0.22218	1
mh05KK-122	mh06KK-030	0.22228	1
mh03KK-150	mh04KK-010	0.22297	1
mh08KK-032	mh16KK-302	0.22307	1
mh14KK-048	mh18KK-293	0.22366	1
mh02KK-201	mh05KK-122	0.22396	1
mh04KK-013	mh21KK-316	0.22436	1
mh05KK-062	mh17KK-014	0.22455	1
mh02KK-003	mh20KK-307	0.22475	1
mh01KK-172	mh05KK-062	0.22515	1
mh02KK-136	mh21KK-320	0.22535	1
mh09KK-020	mh13KK-218	0.22574	1
mh04KK-030	mh05KK-122	0.22594	1
mh15KK-067	mh18KK-285	0.22594	1
mh01KK-001	mh17KK-272	0.22614	1
mh01KK-211	mh02KK-003	0.22644	1
mh02KK-136	mh19KK-299	0.22673	1
mh17KK-054	mh18KK-293	0.22733	1
mh04KK-010	mh13KK-223	0.22752	1
mh01KK-001	mh03KK-150	0.22772	1
mh04KK-017	mh17KK-052	0.22772	1
mh11KK-180	mh21KK-315	0.22802	1
mh01KK-106	mh02KK-136	0.22881	1
mh02KK-003	mh10KK-169	0.22881	1
mh03KK-150	mh16KK-061	0.22911	1
mh01KK-106	mh01KK-211	0.2299	1
mh01KK-172	mh01KK-001	0.2303	1
mh16KK-053	mh19KK-299	0.23119	1
mh16KK-053	mh21KK-315	0.23119	1
mh05KK-062	mh15KK-067	0.23297	1
mh11KK-040	mh20KK-035	0.23327	1
mh05KK-123	mh11KK-040	0.23337	1
mh01KK-117	mh20KK-035	0.23356	1
mh05KK-123	mh18KK-293	0.23376	1
mh11KK-180	mh13KK-047	0.23396	1
mh09KK-161	mh18KK-293	0.23446	1
mh01KK-002	mh22KK-061	0.23465	1
mh01KK-002	mh03KK-020	0.23475	1
mh04KK-010	mh09KK-161	0.23475	1
mh16KK-302	mh22KK-069	0.23554	1
mh09KK-161	mh13KK-047	0.23574	1
mh05KK-124	mh09KK-033	0.23604	1
mh05KK-122	mh10KK-170	0.23614	1
mh02KK-136	mh19KK-301	0.23634	1
mh09KK-152	mh11KK-036	0.23713	1
mh04KK-010	mh21KK-315	0.23772	1
mh10KK-170	mh14KK-048	0.23822	1
mh11KK-040	mh17KK-272	0.23861	1
mh15KK-104	mh20KK-058	0.23891	1
mh01KK-117	mh16KK-061	0.23901	1
mh12KK-202	mh14KK-048	0.23931	1
mh10KK-170	mh17KK-272	0.23931	1
mh16KK-053	mh17KK-054	0.2397	1
mh04KK-013	mh11KK-187	0.24	1
mh09KK-161	mh11KK-187	0.2401	1
mh06KK-031	mh22KK-069	0.2404	1
mh05KK-122	mh09KK-157	0.24079	1
mh03KK-150	mh09KK-033	0.24099	1
mh04KK-017	mh06KK-030	0.24109	1
mh09KK-033	mh19KK-301	0.24129	1
mh09KK-157	mh20KK-035	0.24178	1
mh01KK-002	mh16KK-053	0.24188	1
mh04KK-013	mh19KK-299	0.24218	1
mh02KK-003	mh04KK-013	0.24238	1
mh13KK-218	mh22KK-061	0.24267	1
mh02KK-003	mh04KK-017	0.24337	1
mh01KK-211	mh03KK-020	0.24396	1
mh09KK-020	mh15KK-067	0.24455	1
mh01KK-001	mh05KK-062	0.24465	1
mh01KK-106	mh19KK-299	0.24545	1
mh03KK-020	mh04KK-017	0.24574	1
mh04KK-017	mh13KK-217	0.24574	1
mh13KK-047	mh21KK-324	0.24594	1
mh17KK-054	mh21KK-324	0.24663	1
mh01KK-106	mh09KK-152	0.24752	1
mh09KK-153	mh20KK-035	0.24762	1
mh12KK-046	mh17KK-052	0.24772	1
mh02KK-003	mh11KK-187	0.24792	1
mh02KK-215	mh20KK-035	0.24792	1
mh10KK-170	mh11KK-040	0.24851	1
mh02KK-201	mh19KK-301	0.24861	1
mh06KK-008	mh19KK-301	0.24871	1
mh06KK-030	mh13KK-223	0.24881	1
mh09KK-153	mh16KK-061	0.24881	1
mh04KK-017	mh05KK-123	0.24901	1
mh11KK-036	mh16KK-053	0.24931	1
mh20KK-058	mh21KK-320	0.24931	1
mh06KK-030	mh21KK-320	0.2502	1
mh01KK-001	mh17KK-105	0.25069	1
mh15KK-095	mh17KK-272	0.25069	1
mh04KK-030	mh13KK-217	0.25129	1
mh02KK-003	mh17KK-014	0.25139	1
mh19KK-301	mh21KK-316	0.25158	1
mh01KK-002	mh02KK-003	0.25198	1
mh01KK-205	mh09KK-153	0.25277	1
mh01KK-211	mh02KK-136	0.25297	1
mh14KK-048	mh15KK-095	0.25356	1
mh01KK-117	mh20KK-307	0.25356	1
mh12KK-046	mh17KK-014	0.25376	1
mh04KK-030	mh05KK-062	0.25386	1
mh04KK-030	mh13KK-047	0.25535	1
mh17KK-054	mh19KK-301	0.25535	1
mh09KK-033	mh13KK-218	0.25564	1
mh09KK-161	mh21KK-320	0.25574	1
mh04KK-017	mh10KK-170	0.25604	1
mh01KK-211	mh13KK-213	0.25604	1
mh16KK-053	mh21KK-324	0.25614	1
mh02KK-003	mh10KK-170	0.25653	1
mh13KK-223	mh15KK-067	0.25703	1
mh15KK-104	mh18KK-293	0.25782	1
mh11KK-180	mh17KK-054	0.25812	1
mh04KK-010	mh05KK-123	0.25822	1
mh01KK-002	mh11KK-040	0.25851	1
mh09KK-020	mh21KK-315	0.25861	1
mh06KK-008	mh17KK-052	0.25871	1
mh02KK-134	mh03KK-006	0.25881	1
mh16KK-049	mh17KK-054	0.25911	1
mh11KK-040	mh22KK-069	0.25911	1
mh01KK-117	mh16KK-302	0.25921	1
mh11KK-187	mh21KK-316	0.25921	1
mh13KK-047	mh20KK-307	0.26	1
mh11KK-187	mh15KK-095	0.2603	1
mh20KK-307	mh21KK-316	0.26059	1
mh10KK-169	mh11KK-187	0.26129	1
mh06KK-030	mh20KK-035	0.26218	1
mh08KK-032	mh16KK-053	0.26228	1
mh01KK-001	mh11KK-040	0.26287	1
mh03KK-006	mh13KK-223	0.26356	1
mh09KK-152	mh20KK-058	0.26356	1
mh03KK-006	mh14KK-048	0.26366	1
mh09KK-033	mh10KK-169	0.26485	1
mh18KK-293	mh20KK-035	0.26515	1
mh01KK-205	mh17KK-014	0.26525	1
mh11KK-187	mh17KK-272	0.26554	1
mh02KK-136	mh13KK-225	0.26564	1
mh04KK-013	mh17KK-054	0.26614	1
mh09KK-033	mh20KK-058	0.26644	1
mh01KK-002	mh09KK-157	0.26683	1
mh02KK-215	mh19KK-301	0.26772	1
mh01KK-205	mh09KK-033	0.26782	1
mh02KK-201	mh11KK-036	0.26822	1
mh03KK-150	mh05KK-122	0.26871	1
mh05KK-123	mh10KK-170	0.26871	1
mh02KK-215	mh17KK-054	0.26921	1
mh08KK-032	mh13KK-217	0.2704	1
mh10KK-170	mh15KK-067	0.2704	1
mh15KK-067	mh20KK-307	0.2705	1
mh04KK-030	mh09KK-161	0.27069	1
mh02KK-134	mh05KK-062	0.27099	1
mh14KK-048	mh17KK-272	0.27119	1
mh01KK-211	mh06KK-031	0.27188	1
mh05KK-062	mh19KK-299	0.27188	1
mh09KK-033	mh16KK-049	0.27337	1
mh01KK-002	mh16KK-302	0.27347	1
mh05KK-062	mh12KK-202	0.27396	1
mh03KK-150	mh22KK-061	0.27396	1
mh02KK-003	mh06KK-030	0.27455	1
mh02KK-201	mh02KK-136	0.27525	1
mh02KK-134	mh17KK-014	0.27574	1
mh02KK-105	mh10KK-170	0.27624	1
mh04KK-030	mh13KK-218	0.27624	1
mh01KK-172	mh13KK-218	0.27673	1
mh08KK-032	mh16KK-049	0.27673	1
mh09KK-020	mh17KK-054	0.27693	1
mh06KK-031	mh17KK-272	0.27723	1
mh01KK-002	mh02KK-134	0.27782	1
mh01KK-001	mh02KK-105	0.27812	1
mh02KK-201	mh18KK-285	0.27861	1
mh13KK-223	mh16KK-049	0.27911	1
mh05KK-062	mh16KK-302	0.27911	1
mh04KK-017	mh20KK-307	0.2799	1
mh13KK-225	mh17KK-052	0.2801	1
mh09KK-152	mh11KK-040	0.28059	1
mh15KK-104	mh22KK-061	0.28059	1
mh13KK-213	mh20KK-035	0.28109	1
mh12KK-046	mh13KK-223	0.28139	1
mh01KK-211	mh13KK-223	0.28178	1
mh15KK-095	mh19KK-301	0.28178	1
mh06KK-031	mh16KK-049	0.28188	1
mh05KK-122	mh10KK-169	0.28307	1
mh02KK-201	mh06KK-031	0.28317	1
mh04KK-010	mh20KK-307	0.28376	1
mh01KK-205	mh02KK-003	0.28416	1
mh01KK-106	mh17KK-105	0.28436	1
mh16KK-302	mh20KK-307	0.28465	1
mh01KK-205	mh10KK-170	0.28475	1
mh04KK-013	mh06KK-030	0.28505	1
mh01KK-117	mh05KK-122	0.28614	1
mh01KK-211	mh16KK-061	0.28634	1
mh02KK-003	mh17KK-052	0.28634	1
mh02KK-136	mh17KK-052	0.28634	1
mh14KK-048	mh20KK-035	0.28673	1
mh01KK-106	mh05KK-122	0.28683	1
mh13KK-225	mh17KK-272	0.28693	1
mh01KK-117	mh11KK-036	0.28762	1
mh01KK-172	mh09KK-033	0.28792	1
mh11KK-180	mh11KK-040	0.28901	1
mh10KK-169	mh15KK-067	0.28911	1
mh01KK-205	mh12KK-046	0.28931	1
mh14KK-048	mh22KK-061	0.28931	1
mh13KK-223	mh21KK-324	0.28941	1
mh09KK-153	mh11KK-036	0.2898	1
mh09KK-020	mh20KK-035	0.29079	1
mh04KK-017	mh21KK-315	0.29089	1
mh05KK-122	mh13KK-218	0.29188	1
mh17KK-052	mh21KK-316	0.29228	1
mh09KK-152	mh15KK-067	0.29287	1
mh15KK-095	mh15KK-104	0.29307	1
mh02KK-134	mh02KK-136	0.29356	1
mh02KK-215	mh09KK-020	0.29535	1
mh11KK-040	mh16KK-302	0.29574	1
mh05KK-062	mh21KK-324	0.29594	1
mh01KK-106	mh12KK-202	0.29624	1
mh01KK-211	mh11KK-036	0.29653	1
mh16KK-302	mh21KK-324	0.29772	1
mh02KK-134	mh12KK-202	0.29812	1
mh13KK-225	mh16KK-061	0.29812	1
mh03KK-020	mh11KK-180	0.29851	1
mh13KK-047	mh21KK-316	0.29871	1
mh01KK-002	mh13KK-047	0.2995	1
mh05KK-123	mh22KK-069	0.2999	1
mh12KK-202	mh13KK-213	0.3001	1
mh02KK-003	mh15KK-067	0.30059	1
mh01KK-205	mh11KK-180	0.30079	1
mh02KK-105	mh15KK-104	0.30178	1
mh06KK-008	mh09KK-020	0.30188	1
mh01KK-002	mh15KK-067	0.30307	1
mh12KK-202	mh20KK-307	0.30356	1
mh02KK-136	mh17KK-105	0.30366	1
mh01KK-117	mh02KK-201	0.30386	1
mh03KK-006	mh04KK-013	0.30406	1
mh09KK-033	mh09KK-020	0.30406	1
mh01KK-117	mh10KK-170	0.30436	1
mh12KK-202	mh20KK-035	0.30436	1
mh09KK-020	mh18KK-293	0.30455	1
mh02KK-134	mh04KK-017	0.30505	1
mh04KK-010	mh16KK-053	0.30515	1
mh12KK-046	mh15KK-067	0.30525	1
mh11KK-187	mh16KK-053	0.30564	1
mh06KK-030	mh13KK-218	0.30604	1
mh08KK-032	mh17KK-052	0.30604	1
mh06KK-008	mh17KK-105	0.30703	1
mh01KK-211	mh21KK-315	0.30703	1
mh01KK-001	mh16KK-061	0.30723	1
mh20KK-307	mh22KK-069	0.30723	1
mh06KK-030	mh08KK-032	0.30743	1
mh15KK-095	mh17KK-052	0.30752	1
mh01KK-001	mh01KK-002	0.30802	1
mh01KK-001	mh13KK-218	0.30812	1
mh02KK-136	mh04KK-013	0.30851	1
mh05KK-122	mh20KK-058	0.30901	1
mh02KK-201	mh13KK-218	0.30921	1
mh01KK-001	mh12KK-046	0.3095	1
mh02KK-105	mh18KK-285	0.31188	1
mh20KK-035	mh20KK-058	0.31188	1
mh06KK-031	mh16KK-061	0.31238	1
mh01KK-106	mh04KK-017	0.31257	1
mh17KK-054	mh21KK-320	0.31277	1
mh03KK-006	mh21KK-315	0.31287	1
mh13KK-047	mh17KK-052	0.31396	1
mh02KK-201	mh17KK-054	0.31475	1
mh01KK-205	mh15KK-067	0.31525	1
mh05KK-122	mh17KK-272	0.31564	1
mh20KK-035	mh21KK-324	0.31574	1
mh12KK-046	mh18KK-285	0.31584	1
mh17KK-054	mh22KK-069	0.31663	1
mh05KK-062	mh13KK-223	0.31792	1
mh11KK-040	mh17KK-054	0.31802	1
mh05KK-122	mh14KK-048	0.31822	1
mh03KK-020	mh14KK-048	0.31851	1
mh01KK-117	mh15KK-067	0.31871	1
mh11KK-180	mh15KK-104	0.31891	1
mh05KK-123	mh15KK-067	0.31931	1
mh13KK-213	mh13KK-225	0.31941	1
mh09KK-020	mh13KK-223	0.3197	1
mh01KK-117	mh03KK-020	0.3205	1
mh09KK-153	mh13KK-223	0.32079	1
mh10KK-169	mh10KK-170	0.32109	1
mh13KK-225	mh22KK-061	0.32149	1
mh01KK-211	mh06KK-030	0.32218	1
mh15KK-067	mh16KK-049	0.32277	1
mh01KK-001	mh17KK-052	0.32356	1
mh01KK-205	mh05KK-062	0.32406	1
mh02KK-201	mh09KK-020	0.32465	1
mh05KK-123	mh09KK-157	0.32614	1
mh16KK-049	mh17KK-014	0.32644	1
mh13KK-047	mh17KK-054	0.32644	1
mh04KK-030	mh22KK-061	0.32653	1
mh04KK-030	mh17KK-105	0.32931	1
mh05KK-122	mh13KK-047	0.33089	1
mh01KK-117	mh04KK-017	0.33129	1
mh02KK-136	mh14KK-048	0.33139	1
mh15KK-067	mh22KK-061	0.33228	1
mh13KK-217	mh13KK-218	0.33248	1
mh05KK-123	mh15KK-104	0.33267	1
mh03KK-150	mh21KK-315	0.33337	1
mh02KK-136	mh17KK-272	0.33347	1
mh01KK-211	mh22KK-061	0.33386	1
mh02KK-201	mh17KK-014	0.33406	1
mh02KK-215	mh18KK-285	0.33436	1
mh06KK-030	mh21KK-315	0.33446	1
mh16KK-061	mh21KK-316	0.33554	1
mh01KK-002	mh09KK-152	0.33584	1
mh02KK-215	mh11KK-040	0.33604	1
mh12KK-202	mh16KK-049	0.33604	1
mh13KK-218	mh13KK-223	0.33673	1
mh06KK-008	mh09KK-033	0.33683	1
mh05KK-123	mh06KK-030	0.33723	1
mh08KK-032	mh13KK-213	0.33752	1
mh13KK-218	mh18KK-285	0.33762	1
mh09KK-153	mh16KK-053	0.33802	1
mh09KK-033	mh17KK-272	0.33842	1
mh11KK-036	mh21KK-315	0.33851	1
mh13KK-218	mh21KK-315	0.33911	1
mh04KK-010	mh17KK-105	0.3402	1
mh01KK-002	mh13KK-213	0.34178	1
mh04KK-013	mh13KK-047	0.34218	1
mh03KK-020	mh11KK-040	0.34287	1
mh10KK-170	mh15KK-104	0.34317	1
mh17KK-014	mh20KK-035	0.34455	1
mh11KK-036	mh22KK-069	0.34495	1
mh13KK-213	mh17KK-105	0.34515	1
mh01KK-117	mh03KK-006	0.34525	1
mh01KK-106	mh11KK-036	0.34554	1
mh18KK-293	mh19KK-299	0.34594	1
mh17KK-105	mh18KK-285	0.34644	1
mh01KK-211	mh20KK-307	0.34743	1
mh01KK-117	mh08KK-032	0.34822	1
mh10KK-169	mh16KK-061	0.34842	1
mh13KK-047	mh19KK-299	0.34911	1
mh02KK-134	mh09KK-161	0.3502	1
mh01KK-211	mh13KK-217	0.3502	1
mh05KK-124	mh16KK-302	0.3505	1
mh13KK-047	mh16KK-302	0.35337	1
mh03KK-006	mh06KK-031	0.35356	1
mh09KK-020	mh12KK-046	0.35376	1
mh05KK-122	mh22KK-061	0.35465	1
mh11KK-036	mh18KK-293	0.35584	1
mh02KK-215	mh13KK-217	0.35594	1
mh03KK-020	mh17KK-054	0.35594	1
mh12KK-046	mh13KK-217	0.35653	1
mh01KK-002	mh12KK-202	0.35673	1
mh06KK-030	mh12KK-202	0.35733	1
mh04KK-010	mh17KK-052	0.35752	1
mh01KK-172	mh02KK-134	0.36089	1
mh11KK-187	mh18KK-285	0.36089	1
mh05KK-123	mh16KK-302	0.36099	1
mh05KK-124	mh14KK-048	0.36119	1
mh13KK-218	mh20KK-307	0.36178	1
mh16KK-061	mh17KK-272	0.36188	1
mh03KK-006	mh15KK-067	0.36198	1
mh15KK-104	mh22KK-069	0.36228	1
mh16KK-302	mh21KK-315	0.36238	1
mh02KK-201	mh21KK-320	0.36267	1
mh03KK-006	mh12KK-046	0.36386	1
mh20KK-307	mh20KK-058	0.36396	1
mh02KK-105	mh11KK-180	0.36426	1
mh01KK-211	mh17KK-105	0.36446	1
mh09KK-161	mh17KK-054	0.36554	1
mh13KK-213	mh17KK-052	0.36594	1
mh18KK-293	mh19KK-301	0.36634	1
mh18KK-285	mh18KK-293	0.36663	1
mh01KK-205	mh17KK-054	0.36673	1
mh17KK-105	mh17KK-054	0.36762	1
mh02KK-201	mh13KK-223	0.36822	1
mh13KK-217	mh15KK-104	0.36842	1
mh10KK-170	mh21KK-315	0.36871	1
mh04KK-017	mh15KK-067	0.36891	1
mh03KK-150	mh12KK-046	0.36921	1
mh09KK-157	mh17KK-272	0.36931	1
mh06KK-031	mh08KK-032	0.3699	1
mh06KK-008	mh13KK-047	0.37	1
mh09KK-153	mh17KK-105	0.37059	1
mh11KK-040	mh13KK-213	0.37079	1
mh09KK-157	mh16KK-053	0.37079	1
mh05KK-123	mh10KK-169	0.37119	1
mh01KK-106	mh21KK-316	0.37149	1
mh02KK-136	mh09KK-161	0.37178	1
mh12KK-202	mh13KK-225	0.37208	1
mh13KK-218	mh19KK-299	0.37238	1
mh03KK-006	mh03KK-020	0.37267	1
mh11KK-036	mh13KK-217	0.37267	1
mh02KK-105	mh11KK-187	0.37297	1
mh02KK-003	mh20KK-035	0.37465	1
mh16KK-061	mh22KK-069	0.37515	1
mh11KK-187	mh21KK-315	0.37535	1
mh04KK-013	mh08KK-032	0.37545	1
mh04KK-013	mh18KK-293	0.37554	1
mh06KK-030	mh19KK-299	0.37574	1
mh09KK-020	mh17KK-272	0.37693	1
mh04KK-010	mh19KK-301	0.37703	1
mh10KK-169	mh22KK-061	0.37703	1
mh16KK-053	mh22KK-061	0.37723	1
mh01KK-002	mh06KK-030	0.37733	1
mh05KK-123	mh09KK-152	0.37861	1
mh01KK-211	mh17KK-052	0.37901	1
mh13KK-225	mh18KK-285	0.37911	1
mh09KK-161	mh11KK-036	0.37941	1
mh09KK-153	mh22KK-069	0.37941	1
mh04KK-010	mh13KK-213	0.3796	1
mh01KK-172	mh09KK-152	0.3798	1
mh03KK-006	mh09KK-152	0.3805	1
mh03KK-006	mh12KK-202	0.38089	1
mh06KK-030	mh11KK-187	0.38129	1
mh11KK-040	mh15KK-104	0.38129	1
mh09KK-161	mh22KK-061	0.38168	1
mh02KK-003	mh21KK-315	0.38178	1
mh12KK-202	mh21KK-315	0.38188	1
mh02KK-105	mh16KK-049	0.38248	1
mh10KK-169	mh20KK-307	0.38267	1
mh03KK-150	mh09KK-153	0.38366	1
mh02KK-136	mh11KK-187	0.38475	1
mh02KK-134	mh04KK-013	0.38485	1
mh05KK-124	mh08KK-032	0.38495	1
mh05KK-062	mh19KK-301	0.38495	1
mh01KK-205	mh01KK-117	0.38505	1
mh03KK-020	mh13KK-223	0.38505	1
mh01KK-106	mh09KK-033	0.38554	1
mh05KK-124	mh17KK-105	0.38564	1
mh02KK-134	mh16KK-302	0.38614	1
mh11KK-040	mh17KK-014	0.38653	1
mh04KK-017	mh17KK-054	0.38653	1
mh01KK-205	mh03KK-006	0.38703	1
mh01KK-117	mh04KK-010	0.38713	1
mh05KK-123	mh17KK-014	0.38752	1
mh02KK-003	mh21KK-316	0.38792	1
mh06KK-008	mh20KK-035	0.38812	1
mh02KK-003	mh14KK-048	0.38851	1
mh17KK-272	mh19KK-299	0.38851	1
mh09KK-157	mh18KK-285	0.38871	1
mh09KK-161	mh13KK-225	0.38881	1
mh04KK-013	mh20KK-058	0.38911	1
mh01KK-106	mh20KK-307	0.38931	1
mh01KK-172	mh04KK-013	0.3895	1
mh01KK-106	mh02KK-201	0.3901	1
mh16KK-049	mh21KK-315	0.3903	1
mh09KK-153	mh13KK-225	0.3904	1
mh01KK-205	mh18KK-293	0.39059	1
mh04KK-010	mh09KK-157	0.39129	1
mh13KK-225	mh14KK-048	0.39149	1
mh08KK-032	mh17KK-054	0.39149	1
mh04KK-010	mh13KK-217	0.39188	1
mh04KK-010	mh14KK-048	0.39238	1
mh11KK-180	mh20KK-058	0.39277	1
mh01KK-106	mh16KK-053	0.39376	1
mh02KK-215	mh06KK-030	0.39416	1
mh17KK-054	mh20KK-035	0.39426	1
mh02KK-105	mh16KK-053	0.39436	1
mh05KK-122	mh21KK-324	0.39455	1
mh17KK-052	mh17KK-054	0.39485	1
mh17KK-014	mh22KK-061	0.39485	1
mh12KK-046	mh21KK-316	0.39515	1
mh05KK-122	mh18KK-293	0.39554	1
mh19KK-299	mh20KK-035	0.39584	1
mh02KK-003	mh13KK-223	0.39683	1
mh09KK-152	mh16KK-053	0.39871	1
mh02KK-201	mh11KK-180	0.39921	1
mh09KK-020	mh15KK-104	0.39931	1
mh11KK-036	mh13KK-223	0.3995	1
mh17KK-014	mh19KK-299	0.3995	1
mh01KK-001	mh06KK-031	0.4004	1
mh04KK-017	mh16KK-049	0.4004	1
mh02KK-105	mh20KK-307	0.40089	1
mh17KK-105	mh17KK-272	0.40099	1
mh12KK-202	mh19KK-301	0.40129	1
mh09KK-152	mh18KK-293	0.40139	1
mh02KK-215	mh16KK-061	0.40149	1
mh15KK-104	mh16KK-053	0.40158	1
mh05KK-124	mh19KK-301	0.40238	1
mh15KK-067	mh17KK-014	0.40248	1
mh01KK-001	mh04KK-017	0.40277	1
mh16KK-049	mh18KK-285	0.40347	1
mh06KK-030	mh10KK-170	0.40376	1
mh13KK-217	mh17KK-054	0.40376	1
mh09KK-153	mh21KK-316	0.40376	1
mh01KK-106	mh16KK-302	0.40525	1
mh02KK-003	mh20KK-058	0.40525	1
mh01KK-001	mh05KK-123	0.40554	1
mh09KK-157	mh21KK-324	0.40554	1
mh01KK-117	mh22KK-061	0.40594	1
mh14KK-048	mh15KK-067	0.40644	1
mh16KK-053	mh20KK-058	0.40644	1
mh09KK-153	mh13KK-047	0.40673	1
mh14KK-048	mh20KK-307	0.40673	1
mh01KK-106	mh06KK-030	0.40693	1
mh17KK-054	mh21KK-316	0.40762	1
mh10KK-169	mh17KK-272	0.40782	1
mh03KK-006	mh21KK-320	0.40802	1
mh09KK-161	mh09KK-153	0.40832	1
mh13KK-225	mh16KK-302	0.40851	1
mh01KK-106	mh15KK-067	0.40901	1
mh03KK-150	mh09KK-152	0.4096	1
mh01KK-001	mh15KK-067	0.4099	1
mh04KK-013	mh21KK-315	0.41	1
mh01KK-205	mh02KK-105	0.41158	1
mh09KK-161	mh20KK-035	0.41208	1
mh02KK-201	mh15KK-067	0.41228	1
mh17KK-272	mh18KK-285	0.41228	1
mh01KK-205	mh15KK-104	0.41287	1
mh16KK-053	mh20KK-035	0.41327	1
mh13KK-047	mh17KK-105	0.41366	1
mh11KK-187	mh13KK-225	0.41426	1
mh01KK-211	mh12KK-046	0.41455	1
mh01KK-106	mh04KK-013	0.41465	1
mh06KK-031	mh10KK-170	0.41515	1
mh17KK-014	mh17KK-272	0.41535	1
mh01KK-205	mh18KK-285	0.41535	1
mh01KK-106	mh06KK-031	0.41584	1
mh10KK-170	mh18KK-293	0.41584	1
mh09KK-020	mh14KK-048	0.41752	1
mh02KK-134	mh05KK-123	0.41772	1
mh02KK-215	mh02KK-136	0.41792	1
mh09KK-153	mh17KK-052	0.41851	1
mh12KK-046	mh21KK-320	0.41941	1
mh05KK-062	mh11KK-187	0.4198	1
mh04KK-017	mh05KK-124	0.4199	1
mh02KK-134	mh18KK-285	0.42	1
mh02KK-134	mh03KK-020	0.42079	1
mh02KK-215	mh17KK-052	0.42079	1
mh03KK-020	mh12KK-202	0.42139	1
mh05KK-124	mh20KK-035	0.42248	1
mh04KK-010	mh22KK-061	0.42436	1
mh17KK-272	mh22KK-069	0.42455	1
mh01KK-001	mh12KK-202	0.42574	1
mh13KK-225	mh19KK-299	0.42614	1
mh03KK-006	mh08KK-032	0.42703	1
mh01KK-106	mh15KK-104	0.42743	1
mh09KK-033	mh11KK-036	0.42762	1
mh03KK-150	mh20KK-035	0.42762	1
mh01KK-002	mh17KK-014	0.42772	1
mh11KK-040	mh15KK-067	0.42822	1
mh09KK-157	mh11KK-040	0.42842	1
mh01KK-106	mh04KK-030	0.42891	1
mh12KK-202	mh20KK-058	0.42931	1
mh03KK-006	mh11KK-187	0.42941	1
mh06KK-031	mh09KK-020	0.4295	1
mh02KK-134	mh13KK-223	0.4295	1
mh08KK-032	mh20KK-058	0.4296	1
mh11KK-040	mh22KK-061	0.4302	1
mh03KK-150	mh06KK-008	0.43069	1
mh03KK-150	mh10KK-170	0.43079	1
mh09KK-161	mh13KK-217	0.43139	1
mh11KK-180	mh20KK-035	0.43178	1
mh02KK-136	mh12KK-046	0.43198	1
mh02KK-215	mh02KK-201	0.43248	1
mh01KK-211	mh13KK-225	0.43277	1
mh06KK-031	mh20KK-058	0.43287	1
mh06KK-031	mh11KK-180	0.43366	1
mh11KK-040	mh12KK-046	0.43366	1
mh04KK-017	mh19KK-299	0.43465	1
mh20KK-307	mh22KK-061	0.43515	1
mh02KK-201	mh09KK-157	0.43545	1
mh04KK-013	mh16KK-061	0.43554	1
mh09KK-020	mh16KK-061	0.43614	1
mh02KK-215	mh12KK-202	0.43653	1
mh13KK-225	mh15KK-067	0.43703	1
mh02KK-201	mh03KK-020	0.43832	1
mh06KK-008	mh19KK-299	0.43842	1
mh13KK-225	mh15KK-104	0.43851	1
mh21KK-315	mh21KK-324	0.43901	1
mh01KK-211	mh08KK-032	0.43911	1
mh02KK-003	mh13KK-225	0.43911	1
mh06KK-031	mh16KK-302	0.43941	1
mh01KK-002	mh09KK-153	0.4398	1
mh05KK-123	mh13KK-213	0.44	1
mh14KK-048	mh22KK-069	0.4404	1
mh02KK-105	mh04KK-017	0.44089	1
mh16KK-049	mh17KK-052	0.44178	1
mh05KK-062	mh15KK-095	0.44267	1
mh11KK-187	mh17KK-014	0.44406	1
mh03KK-020	mh18KK-285	0.44436	1
mh06KK-030	mh16KK-049	0.44446	1
mh13KK-047	mh16KK-053	0.44535	1
mh03KK-150	mh18KK-293	0.44535	1
mh05KK-062	mh09KK-152	0.44554	1
mh13KK-218	mh22KK-069	0.44554	1
mh09KK-033	mh15KK-104	0.44614	1
mh20KK-058	mh21KK-316	0.44624	1
mh03KK-006	mh04KK-030	0.44644	1
mh09KK-152	mh19KK-299	0.44683	1
mh13KK-213	mh19KK-299	0.44713	1
mh02KK-136	mh04KK-017	0.44832	1
mh13KK-047	mh15KK-104	0.44832	1
mh04KK-013	mh06KK-008	0.44842	1
mh11KK-187	mh17KK-052	0.44871	1
mh02KK-215	mh17KK-272	0.44881	1
mh16KK-053	mh16KK-061	0.44901	1
mh08KK-032	mh13KK-047	0.44921	1
mh04KK-017	mh13KK-213	0.4498	1
mh03KK-020	mh21KK-316	0.45	1
mh12KK-202	mh17KK-272	0.4502	1
mh14KK-048	mh19KK-299	0.4502	1
mh09KK-157	mh22KK-069	0.45069	1
mh04KK-013	mh06KK-031	0.45079	1
mh02KK-215	mh13KK-218	0.45089	1
mh11KK-187	mh17KK-105	0.45109	1
mh01KK-002	mh15KK-104	0.45198	1
mh04KK-013	mh09KK-020	0.45208	1
mh18KK-285	mh19KK-299	0.45238	1
mh13KK-217	mh13KK-225	0.45257	1
mh03KK-006	mh13KK-213	0.45337	1
mh01KK-205	mh11KK-040	0.45446	1
mh09KK-033	mh13KK-213	0.45554	1
mh17KK-105	mh22KK-061	0.45743	1
mh01KK-002	mh04KK-013	0.45812	1
mh01KK-117	mh20KK-058	0.45842	1
mh05KK-122	mh20KK-307	0.4598	1
mh02KK-201	mh05KK-062	0.4599	1
mh09KK-152	mh21KK-320	0.4602	1
mh01KK-205	mh19KK-301	0.4603	1
mh01KK-001	mh10KK-170	0.46069	1
mh13KK-217	mh16KK-049	0.46079	1
mh04KK-030	mh21KK-315	0.46089	1
mh11KK-036	mh15KK-095	0.46129	1
mh03KK-020	mh16KK-049	0.46168	1
mh01KK-001	mh02KK-003	0.46228	1
mh15KK-067	mh17KK-052	0.46248	1
mh01KK-117	mh19KK-301	0.46267	1
mh09KK-153	mh21KK-320	0.46347	1
mh03KK-006	mh06KK-008	0.46366	1
mh04KK-013	mh09KK-161	0.46366	1
mh10KK-170	mh13KK-047	0.46396	1
mh01KK-117	mh16KK-053	0.46416	1
mh06KK-030	mh16KK-302	0.46495	1
mh09KK-161	mh09KK-152	0.46564	1
mh17KK-052	mh21KK-315	0.46614	1
mh01KK-001	mh03KK-020	0.46624	1
mh13KK-217	mh16KK-053	0.46693	1
mh11KK-036	mh17KK-272	0.46713	1
mh02KK-003	mh12KK-046	0.46733	1
mh11KK-187	mh13KK-047	0.46782	1
mh05KK-122	mh22KK-069	0.46782	1
mh09KK-157	mh12KK-202	0.46822	1
mh02KK-003	mh08KK-032	0.46861	1
mh02KK-105	mh21KK-320	0.46861	1
mh02KK-105	mh14KK-048	0.46911	1
mh17KK-105	mh21KK-315	0.46921	1
mh03KK-006	mh09KK-033	0.4698	1
mh06KK-030	mh16KK-061	0.47099	1
mh05KK-124	mh17KK-272	0.47109	1
mh18KK-285	mh19KK-301	0.47129	1
mh09KK-153	mh20KK-058	0.47188	1
mh13KK-213	mh18KK-285	0.47238	1
mh03KK-150	mh14KK-048	0.47257	1
mh01KK-002	mh17KK-272	0.47327	1
mh06KK-031	mh09KK-153	0.47356	1
mh13KK-047	mh15KK-067	0.47366	1
mh01KK-205	mh02KK-201	0.47446	1
mh17KK-272	mh20KK-058	0.47545	1
mh05KK-123	mh09KK-153	0.47723	1
mh16KK-061	mh21KK-315	0.47733	1
mh06KK-031	mh19KK-299	0.47752	1
mh19KK-301	mh20KK-307	0.47772	1
mh10KK-169	mh13KK-217	0.47851	1
mh02KK-215	mh21KK-316	0.47881	1
mh04KK-010	mh05KK-124	0.47891	1
mh15KK-095	mh22KK-061	0.47941	1
mh17KK-272	mh21KK-320	0.48	1
mh02KK-215	mh15KK-104	0.4802	1
mh02KK-201	mh13KK-225	0.4804	1
mh09KK-157	mh13KK-213	0.48208	1
mh03KK-150	mh11KK-040	0.48267	1
mh02KK-136	mh22KK-061	0.48277	1
mh01KK-001	mh11KK-187	0.48475	1
mh14KK-048	mh17KK-052	0.48485	1
mh09KK-152	mh11KK-187	0.48505	1
mh02KK-201	mh14KK-048	0.48515	1
mh02KK-201	mh17KK-272	0.48535	1
mh09KK-161	mh19KK-301	0.48683	1
mh10KK-169	mh13KK-223	0.48743	1
mh01KK-117	mh21KK-316	0.48772	1
mh02KK-215	mh20KK-058	0.48802	1
mh01KK-117	mh17KK-052	0.48881	1
mh01KK-106	mh11KK-187	0.48931	1
[truncated: 702 more rows]

## Sheet: S5_Forensic_parameters
locus	N	Nall	GD (Hexp)	PIC	PM	PD	Hobs	PE	TPI	Ae
mh16KK-053	474	3	0.025120204	0.02489365	0.95036408	0.04963592	0.025316456	0.000610093	0.512987013	1.025767489
mh15KK-095	474	3	0.029268249	0.028990478	0.950257259	0.049742741	0.025316456	0.000610093	0.512987013	1.030150708
mh06KK-031	474	2	0.208811697	0.186661894	0.639089177	0.360910823	0.23628692	0.04044254	0.654696133	1.263921617
mh20KK-035	474	3	0.277990384	0.252605648	0.544980327	0.455019673	0.274261603	0.053488151	0.688953488	1.385023104
mh02KK-003	474	4	0.301826032	0.276143796	0.515426659	0.484573341	0.308016878	0.066888158	0.722560976	1.432307771
mh05KK-123	474	3	0.355063737	0.321386221	0.447417615	0.552582385	0.371308017	0.097401916	0.795302013	1.550540817
mh05KK-122	474	3	0.378587167	0.339238769	0.433246097	0.566753903	0.367088608	0.095123638	0.79	1.609236158
mh22KK-069	474	3	0.399568246	0.331573246	0.42680126	0.57319874	0.400843882	0.114433907	0.834507042	1.665468214
mh03KK-006	474	3	0.415866049	0.362115805	0.395680892	0.604319108	0.41350211	0.122343712	0.852517986	1.711936105
mh19KK-301	474	4	0.419327214	0.381477347	0.380120707	0.619879293	0.417721519	0.125065659	0.858695652	1.722140289
mh17KK-105	474	4	0.454170792	0.380910385	0.372394025	0.627605975	0.447257384	0.145369246	0.904580153	1.832074917
mh03KK-020	474	3	0.465009233	0.413482272	0.344478271	0.655521729	0.464135021	0.15799992	0.933070866	1.869191136
mh17KK-014	474	6	0.492395251	0.459638813	0.293382471	0.706617529	0.510548523	0.196898026	1.021551724	1.970036729
mh16KK-302	474	6	0.495151694	0.470451996	0.288077053	0.711922947	0.455696203	0.151587945	0.918604651	1.980793017
mh02KK-105	474	3	0.503947333	0.448151123	0.30125158	0.69874842	0.493670886	0.182021857	0.9875	2.015914976
mh09KK-152	474	6	0.510628808	0.459048072	0.288361908	0.711638092	0.556962025	0.242381876	1.128571429	2.043438634
mh18KK-293	474	10	0.527444001	0.462310002	0.290106642	0.709893358	0.52742616	0.212646215	1.058035714	2.11615132
mh09KK-161	474	4	0.53131551	0.419644175	0.319909559	0.680090441	0.493670886	0.182021857	0.9875	2.133631519
mh05KK-062	474	3	0.536239641	0.431849069	0.31720344	0.68279656	0.523206751	0.208625932	1.048672566	2.156286066
mh01KK-211	474	4	0.540842633	0.485286736	0.262689384	0.737310616	0.540084388	0.225045594	1.087155963	2.177902549
mh09KK-020	474	5	0.565659539	0.51861579	0.235022877	0.764977123	0.594936709	0.284848093	1.234375	2.302341343
mh11KK-040	474	3	0.577167019	0.501920994	0.260909042	0.739090958	0.616033755	0.310564201	1.302197802	2.365
mh13KK-047	474	4	0.577202701	0.484069876	0.265751571	0.734248429	0.544303797	0.229292829	1.097222222	2.365199595
mh11KK-187	474	6	0.584437249	0.53993583	0.220993787	0.779006213	0.58649789	0.274989986	1.209183673	2.406375443
mh08KK-032	474	3	0.594847504	0.518385517	0.242891987	0.757108013	0.603375527	0.294950246	1.260638298	2.468206438
mh02KK-215	474	3	0.60833534	0.524382418	0.228008332	0.771991668	0.573839662	0.260656626	1.173267327	2.553204573
mh06KK-030	474	4	0.610378141	0.527319594	0.236874433	0.763125567	0.616033755	0.310564201	1.302197802	2.566591112
mh15KK-067	474	4	0.618112238	0.543177809	0.211237515	0.788762485	0.611814346	0.305297911	1.288043478	2.618570427
mh16KK-049	474	4	0.622652786	0.566749097	0.195784151	0.804215849	0.620253165	0.315892305	1.316666667	2.650079194
mh17KK-054	474	3	0.622929323	0.543024893	0.239473731	0.760526269	0.654008439	0.360752294	1.445121951	2.652022711
mh01KK-172	474	4	0.623509157	0.560934939	0.201872919	0.798127081	0.611814346	0.305297911	1.288043478	2.656107096
mh20KK-058	474	5	0.624704508	0.550109793	0.237835817	0.762164183	0.641350211	0.34346337	1.394117647	2.664567041
mh04KK-017	474	4	0.625409229	0.573883395	0.195356869	0.804643131	0.637130802	0.337824854	1.377906977	2.66957992
mh12KK-046	474	4	0.630609896	0.565672571	0.198597091	0.801402909	0.64556962	0.349164114	1.410714286	2.707165109
mh09KK-153	474	7	0.644347508	0.597458369	0.171073012	0.828926988	0.620253165	0.315892305	1.316666667	2.811733427
mh10KK-170	474	5	0.648227937	0.580565134	0.185849846	0.814150154	0.641350211	0.34346337	1.394117647	2.842749911
mh11KK-036	474	5	0.649806871	0.579927024	0.185529385	0.814470615	0.578059072	0.265374223	1.185	2.85556716
mh17KK-052	474	4	0.651412565	0.595081446	0.177695882	0.822304118	0.637130802	0.337824854	1.377906977	2.868720731
mh12KK-202	474	5	0.656452663	0.591789496	0.185173316	0.814826684	0.637130802	0.337824854	1.377906977	2.910807021
mh15KK-104	474	4	0.66300033	0.613492129	0.16345315	0.83654685	0.675105485	0.390809862	1.538961039	2.967361957
mh02KK-201	474	3	0.663731813	0.588284347	0.18535135	0.81464865	0.64978903	0.354927093	1.427710843	2.973816851
mh18KK-285	474	5	0.666907521	0.61797544	0.162491766	0.837508234	0.607594937	0.300093307	1.274193548	3.002169255
mh01KK-001	474	4	0.669217937	0.602396106	0.181327779	0.818672221	0.687763713	0.409586032	1.601351351	3.023138535
mh01KK-106	474	5	0.681439059	0.61276424	0.165197885	0.834802115	0.658227848	0.366639686	1.462962963	3.139116799
mh10KK-169	474	10	0.684748575	0.636949571	0.14739447	0.85260553	0.713080169	0.448784444	1.742647059	3.172071307
mh04KK-010	474	4	0.690279302	0.632153004	0.146361872	0.853638128	0.64556962	0.349164114	1.410714286	3.228715438
mh09KK-033	474	4	0.693062506	0.64272452	0.14379818	0.85620182	0.675105485	0.390809862	1.538961039	3.257992327
mh16KK-061	474	4	0.694766327	0.643151967	0.147714932	0.852285068	0.687763713	0.409586032	1.601351351	3.276178508
mh14KK-048	474	4	0.70125155	0.645566075	0.157898485	0.842101515	0.734177215	0.483089752	1.880952381	3.347297701
mh01KK-002	474	4	0.707299667	0.652117008	0.142872403	0.857127597	0.670886076	0.384674407	1.519230769	3.416463489
mh21KK-316	474	6	0.708655587	0.659680471	0.133721448	0.866278552	0.670886076	0.384674407	1.519230769	3.432363748
mh13KK-213	474	6	0.710627024	0.668020349	0.127454646	0.872545354	0.687763713	0.409586032	1.601351351	3.455747711
mh17KK-272	474	5	0.715506552	0.663582043	0.132154747	0.867845253	0.721518987	0.462330456	1.795454545	3.515019441
mh04KK-030	474	9	0.724926629	0.675261132	0.132617636	0.867382364	0.76371308	0.533518326	2.116071429	3.635393696
mh21KK-315	474	8	0.729583144	0.697705915	0.103562463	0.896437537	0.742616034	0.497217805	1.942622951	3.697994326
mh09KK-157	474	6	0.7308677	0.686756296	0.116131674	0.883868326	0.721518987	0.462330456	1.795454545	3.71564468
mh03KK-150	474	4	0.740430505	0.690776895	0.118624152	0.881375848	0.755274262	0.518832836	2.043103448	3.85253282
mh13KK-225	474	5	0.743427802	0.695985374	0.112214923	0.887785077	0.725738397	0.469191921	1.823076923	3.897538419
mh05KK-124	474	4	0.747361754	0.698303946	0.117342306	0.882657694	0.776371308	0.555947276	2.235849057	3.958228876
mh01KK-205	474	5	0.752598103	0.712406341	0.097331268	0.902668732	0.700421941	0.428913045	1.669014085	4.042006202
mh13KK-223	474	6	0.755836255	0.717099019	0.098684328	0.901315672	0.767932489	0.540941879	2.154545455	4.095612144
mh13KK-217	474	10	0.756915639	0.717010122	0.097366875	0.902633125	0.751054852	0.511572149	2.008474576	4.113798165
mh19KK-299	474	8	0.758646221	0.717678234	0.104203386	0.895796614	0.76371308	0.533518326	2.116071429	4.143295387
mh20KK-307	474	6	0.761206412	0.722592981	0.09911161	0.90088839	0.793248945	0.586570811	2.418367347	4.187717135
mh06KK-008	474	10	0.771750475	0.733530115	0.09327209	0.90672791	0.776371308	0.555947276	2.235849057	4.381170125
mh22KK-061	474	5	0.77318668	0.734978252	0.09259556	0.90740444	0.784810127	0.57115896	2.323529412	4.408912137
mh02KK-136	474	6	0.787798503	0.752136844	0.082518827	0.917481173	0.759493671	0.526148432	2.078947368	4.712502102
mh04KK-013	474	6	0.796683348	0.765432071	0.078317221	0.921682779	0.789029536	0.578840265	2.37	4.918436293
mh02KK-134	474	7	0.800537016	0.768552159	0.073688333	0.926311667	0.818565401	0.633939076	2.755813953	5.013461538
mh01KK-117	474	13	0.811179204	0.78685345	0.064644199	0.935355801	0.82278481	0.641989135	2.821428571	5.296026834
mh11KK-180	474	10	0.811919608	0.782416894	0.071872385	0.928127615	0.831223629	0.658213201	2.9625	5.316875356
mh21KK-320	474	7	0.819618023	0.79306419	0.064216917	0.935783083	0.839662447	0.674595125	3.118421053	5.543791108
mh21KK-324	474	14	0.835835541	0.813651076	0.05406897	0.94593103	0.810126582	0.61796818	2.633333333	6.091452481
mh13KK-218	474	15	0.879251746	0.866337814	0.028325233	0.971674767	0.864978903	0.724591882	3.703125	8.281693262
			GD (Hexp)	PIC	PM	PD	Hobs	PE	TPI	Ae
		min	0.025120204	0.02489365	0.028325233	0.04963592	0.025316456	0.000610093	0.512987013	1.025767489
		máx	0.879251746	0.866337814	0.95036408	0.971674767	0.864978903	0.724591882	3.703125	8.281693262
		mean	0.615470677	0.564949323	0.228041533	0.771958467	0.613068765	0.349616848	1.530951588	3.06943294
		median	0.650609718	0.590036922	0.185262333	0.814737667	0.641350211	0.34346337	1.394117647	2.862143946

## Sheet: S8_LR_medians
Relationship/Marker	Related_MH-74	Related_STR	Unrelated_MH-74	Unrelated_STR
Full siblings	8.11e+11	1.42e+07	2.44e-11	2.63e-06
Half siblings	1037.91	91.61	1.26e-03	0.02
First cousins	5.85	3.19	0.17	0.32
